# Supplementary material for: 3-Benzyl-6-bromo-1H-imidazo[4,5-b]pyridin-2(3H)-one
Source: Acta Crystallogr Sect E Struct Rep Online. 2013 May 25;69(Pt 6):o962. doi: 10.1107/S1600536813013780 (PMC3685101; doi:10.1107/S1600536813013780)
Supplement: Supplementary file 1 [file e-69-0o962-sup1.cif]

##############################################################################
#                                                                            #
# This CIF contains the data in a paper accepted for publication in          #
# Acta Crystallographica Section E. It conforms to the requirements of       #
# Notes for Authors for Acta Crystallographica Section E, and has been       #
# peer reviewed under the auspices of the IUCr Commission on Journals.       #
#                                                                            #
# Full details of the Crystallographic Information File format               #
# are given in the paper "The Crystallographic Information File (CIF):       #
# a New Standard Archive File for Crystallography" by S. R. Hall, F. H.      #
# Allen and I. D. Brown [Acta Cryst. (1991), A47, 655-685].                  #
#                                                                            #
# The current version of the core CIF dictionary is obtainable from          #
# ftp://ftp.iucr.org/pub/cif_core.dic.                                       #
#                                                                            #
# Software is freely available for graphical display of the structure(s)     #
# in this CIF. For information consult the CIF software page                 #
# http://www.iucr.org/resources/cif/software.                                #
#                                                                            #
# This file may be used for bona fide research purposes within the           #
# scientific community so long as proper attribution is given to the journal # 
# article from which it was obtained.                                        #
#                                                                            #
##############################################################################
data_I
_audit_creation_method     SHELXL-97
_chemical_name_systematic
;
3-Benzyl-6-bromo-1<i>H</i>-imidazo[4,5-<i>b</i>]pyridin-2(3<i>H</i>)-one
;
_chemical_name_common     ?
_chemical_formula_moiety     'C13 H10 Br N3 O'
_chemical_formula_sum     'C13 H10 Br N3 O'
_chemical_formula_iupac     'C13 H10 Br N3 O'
_chemical_formula_weight     304.15
_chemical_melting_point     358
_symmetry_cell_setting     triclinic
_symmetry_space_group_name_H-M     'P -1'
_symmetry_space_group_name_Hall     '-P 1'
loop_
    _symmetry_equiv_pos_as_xyz
    'x, y, z'
    '-x, -y, -z'
_cell_length_a     4.2399(2)
_cell_length_b     10.4463(4)
_cell_length_c     14.5144(6)
_cell_angle_alpha     107.611(2)
_cell_angle_beta     90.628(3)
_cell_angle_gamma     99.784(3)
_cell_volume     602.49(4)
_cell_formula_units_Z     2
_cell_measurement_reflns_used     2772
_cell_measurement_theta_min     1.48
_cell_measurement_theta_max     27.47
_cell_measurement_temperature     296(2)
_exptl_crystal_description     'platelet'
_exptl_crystal_colour     colourless
_exptl_crystal_size_max     0.26
_exptl_crystal_size_mid     0.19
_exptl_crystal_size_min     0.02
_exptl_crystal_density_diffrn     1.677
_exptl_crystal_density_meas     ?
_exptl_crystal_density_method     'not measured'
_exptl_crystal_F_000     304
_exptl_absorpt_coefficient_mu     3.402
_exptl_absorpt_correction_type     multi-scan
_exptl_absorpt_process_details     '(SADABS; Bruker, 2009)'
_exptl_absorpt_correction_T_min     0.4717
_exptl_absorpt_correction_T_max     0.9351
_exptl_special_details     ?
_diffrn_ambient_temperature     296(2)
_diffrn_radiation_type     MoK\a
_diffrn_radiation_wavelength     0.71073
_diffrn_radiation_source     'microfocus source'
_diffrn_radiation_monochromator     graphite
_diffrn_measurement_device_type     'Bruker APEXII CCD'
_diffrn_measurement_method     '\f and \w scans'
_diffrn_reflns_number     13819
_diffrn_reflns_av_R_equivalents     0.0260
_diffrn_reflns_av_sigmaI/netI     0.0220
_diffrn_reflns_theta_min     1.48
_diffrn_reflns_theta_max     27.47
_diffrn_reflns_theta_full     27.47
_diffrn_measured_fraction_theta_max     0.999
_diffrn_measured_fraction_theta_full     0.999
_diffrn_reflns_limit_h_min     -5
_diffrn_reflns_limit_h_max     5
_diffrn_reflns_limit_k_min     -13
_diffrn_reflns_limit_k_max     13
_diffrn_reflns_limit_l_min     -18
_diffrn_reflns_limit_l_max     18
_refine_special_details
;
Refinement of <i>F</i>^2^ against all reflections. The weighted <i>R</i>-factor
<i>wR</i> and goodness of fit <i>S</i> are based on <i>F</i>^2^, conventional
<i>R</i>-factors <i>R</i> are based on <i>F</i>, with <i>F</i> set to zero for
negative <i>F</i>^2^. The threshold expression of <i>F</i>^2^ >
\s(<i>F</i>^2^) is used only for calculating <i>R</i>-factors(gt) <i>etc</i>.
and is not relevant to the choice of reflections for refinement.
<i>R</i>-factors based on <i>F</i>^2^ are statistically about twice as large
as those based on <i>F</i>, and <i>R</i>- factors based on all data will be
even larger.
;
_reflns_number_total     2772
_reflns_number_gt     2169
_reflns_threshold_expression     I>2sigma(I)
_refine_ls_structure_factor_coef     Fsqd
_refine_ls_matrix_type     full
_refine_ls_R_factor_all     0.0480
_refine_ls_R_factor_gt     0.0326
_refine_ls_wR_factor_gt     0.0793
_refine_ls_wR_factor_ref     0.0852
_refine_ls_goodness_of_fit_ref     1.061
_refine_ls_restrained_S_all     1.061
_refine_ls_number_reflns     2772
_refine_ls_number_parameters     163
_refine_ls_number_restraints     0
_refine_ls_hydrogen_treatment     constr
_refine_ls_weighting_scheme     calc
_refine_ls_weighting_details
         'calc w=1/[\s^2^(Fo^2^)+(0.0374P)^2^+0.3201P] where P=(Fo^2^+2Fc^2^)/3'
_atom_sites_solution_hydrogens     difmap
_atom_sites_solution_primary     direct
_atom_sites_solution_secondary     difmap
_refine_ls_shift/su_max     0.000
_refine_ls_shift/su_mean     0.000
_refine_diff_density_max     0.559
_refine_diff_density_min     -0.549
_refine_ls_extinction_method     none
_refine_ls_extinction_coef     ?
loop_
    _atom_type_symbol
    _atom_type_description
    _atom_type_scat_dispersion_real
    _atom_type_scat_dispersion_imag
    _atom_type_scat_source
    'C' 'C' 0.0033 0.0016
                         'International Tables Vol C Tables 4.2.6.8 and 6.1.1.4'
    'H' 'H' 0.0000 0.0000
                         'International Tables Vol C Tables 4.2.6.8 and 6.1.1.4'
    'N' 'N' 0.0061 0.0033
                         'International Tables Vol C Tables 4.2.6.8 and 6.1.1.4'
    'O' 'O' 0.0106 0.0060
                         'International Tables Vol C Tables 4.2.6.8 and 6.1.1.4'
    'Br' 'Br' -0.2901 2.4595
                         'International Tables Vol C Tables 4.2.6.8 and 6.1.1.4'
_computing_data_collection     'APEX2 (Bruker, 2009)'
_computing_cell_refinement     'SAINT-Plus (Bruker, 2009)'
_computing_data_reduction     'SAINT-Plus (Bruker, 2009)'
_computing_structure_solution     'SHELXS97 (Sheldrick, 2008)'
_computing_structure_refinement     'SHELXL97 (Sheldrick, 2008)'
_computing_molecular_graphics     'ORTEP-3 for Windows (Farrugia, 2012)'
_computing_publication_material
                               'PLATON (Spek, 2009) and publCIF (Westrip, 2010)'
loop_
    _atom_site_type_symbol
    _atom_site_label
    _atom_site_fract_x
    _atom_site_fract_y
    _atom_site_fract_z
    _atom_site_U_iso_or_equiv
    _atom_site_adp_type
    _atom_site_calc_flag
    _atom_site_refinement_flags
    _atom_site_occupancy
    _atom_site_symmetry_multiplicity
    _atom_site_disorder_assembly
    _atom_site_disorder_group
    Br Br1 0.26054(8) 0.40434(3) 0.14153(2) 0.06526(14) Uani d . 1 1 . .
    C C1 0.6829(7) 0.6528(3) 0.2362(2) 0.0522(7) Uani d . 1 1 . .
    H H1 0.7269 0.6048 0.2779 0.063 Uiso calc R 1 1 . .
    C C2 0.4658(7) 0.5871(3) 0.15899(19) 0.0463(6) Uani d . 1 1 . .
    C C3 0.3894(6) 0.6511(3) 0.09261(18) 0.0448(6) Uani d . 1 1 . .
    H H3 0.2437 0.6073 0.0395 0.054 Uiso calc R 1 1 . .
    C C4 0.5450(6) 0.7837(2) 0.11128(16) 0.0373(5) Uani d . 1 1 . .
    C C5 0.7610(6) 0.8423(2) 0.19198(16) 0.0379(5) Uani d . 1 1 . .
    C C6 0.7491(6) 0.9986(2) 0.11485(16) 0.0387(5) Uani d . 1 1 . .
    C C7 1.1131(6) 1.0750(3) 0.26618(18) 0.0433(6) Uani d . 1 1 . .
    H H7A 1.2362 1.1371 0.2363 0.052 Uiso calc R 1 1 . .
    H H7B 1.2615 1.0289 0.2896 0.052 Uiso calc R 1 1 . .
    C C8 0.9545(5) 1.1565(2) 0.35104(16) 0.0381(5) Uani d . 1 1 . .
    C C9 0.8773(7) 1.2797(3) 0.3530(2) 0.0503(6) Uani d . 1 1 . .
    H H9 0.9188 1.3126 0.3008 0.060 Uiso calc R 1 1 . .
    C C10 0.7386(8) 1.3551(3) 0.4320(2) 0.0644(8) Uani d . 1 1 . .
    H H10 0.6870 1.4385 0.4327 0.077 Uiso calc R 1 1 . .
    C C11 0.6766(8) 1.3071(4) 0.5096(2) 0.0647(8) Uani d . 1 1 . .
    H H11 0.5865 1.3586 0.5632 0.078 Uiso calc R 1 1 . .
    C C12 0.7474(8) 1.1844(4) 0.5076(2) 0.0656(8) Uani d . 1 1 . .
    H H12 0.7029 1.1513 0.5596 0.079 Uiso calc R 1 1 . .
    C C13 0.8849(7) 1.1088(3) 0.42872(19) 0.0536(7) Uani d . 1 1 . .
    H H13 0.9313 1.0245 0.4278 0.064 Uiso calc R 1 1 . .
    N N1 0.8370(6) 0.7832(2) 0.25554(15) 0.0479(5) Uani d . 1 1 . .
    N N2 0.8850(5) 0.9739(2) 0.19325(14) 0.0385(4) Uani d . 1 1 . .
    N N3 0.5415(5) 0.8819(2) 0.06533(14) 0.0412(5) Uani d . 1 1 . .
    H H14 0.4262 0.8712 0.0135 0.049 Uiso calc R 1 1 . .
    O O1 0.8058(5) 1.10622(18) 0.09525(13) 0.0507(4) Uani d . 1 1 . .
loop_
    _atom_site_aniso_label
    _atom_site_aniso_U_11
    _atom_site_aniso_U_22
    _atom_site_aniso_U_33
    _atom_site_aniso_U_12
    _atom_site_aniso_U_13
    _atom_site_aniso_U_23
    Br1 0.0925(3) 0.04191(17) 0.0673(2) 0.00734(15) 0.02819(17) 0.02745(14)
    C1 0.0752(19) 0.0483(15) 0.0458(15) 0.0241(14) 0.0182(14) 0.0259(13)
    C2 0.0615(16) 0.0352(13) 0.0453(14) 0.0094(12) 0.0203(12) 0.0159(11)
    C3 0.0572(15) 0.0369(13) 0.0378(13) 0.0036(11) 0.0109(11) 0.0103(11)
    C4 0.0468(13) 0.0346(12) 0.0323(11) 0.0084(10) 0.0083(10) 0.0121(10)
    C5 0.0437(13) 0.0369(12) 0.0352(12) 0.0119(10) 0.0100(10) 0.0113(10)
    C6 0.0460(13) 0.0358(12) 0.0345(12) 0.0060(10) 0.0040(10) 0.0119(10)
    C7 0.0357(12) 0.0496(14) 0.0428(13) 0.0047(11) -0.0023(10) 0.0134(12)
    C8 0.0321(12) 0.0419(13) 0.0355(12) -0.0009(10) -0.0081(9) 0.0094(10)
    C9 0.0581(16) 0.0427(14) 0.0511(15) 0.0044(12) 0.0053(12) 0.0185(12)
    C10 0.074(2) 0.0440(16) 0.074(2) 0.0150(15) 0.0095(17) 0.0142(15)
    C11 0.069(2) 0.065(2) 0.0518(17) 0.0155(16) 0.0109(14) 0.0036(15)
    C12 0.080(2) 0.079(2) 0.0422(15) 0.0184(18) 0.0089(14) 0.0238(15)
    C13 0.0682(18) 0.0556(17) 0.0426(14) 0.0191(14) 0.0021(13) 0.0194(13)
    N1 0.0618(13) 0.0493(13) 0.0397(11) 0.0181(11) 0.0045(10) 0.0199(10)
    N2 0.0435(11) 0.0369(10) 0.0337(10) 0.0055(9) -0.0001(8) 0.0099(8)
    N3 0.0544(12) 0.0349(10) 0.0324(10) -0.0006(9) -0.0056(9) 0.0125(8)
    O1 0.0670(12) 0.0366(9) 0.0466(10) -0.0043(8) -0.0091(9) 0.0177(8)
_geom_special_details
;
All e.s.d.'s (except the e.s.d. in the dihedral angle between two l.s. planes)
are estimated using the full covariance matrix. The cell e.s.d.'s are taken
into account individually in the estimation of e.s.d.'s in distances, angles
and torsion angles; correlations between e.s.d.'s in cell parameters are only
used when they are defined by crystal symmetry. An approximate (isotropic)
treatment of cell e.s.d.'s is used for estimating e.s.d.'s involving l.s.
planes.
;
loop_
    _geom_bond_atom_site_label_1
    _geom_bond_atom_site_label_2
    _geom_bond_site_symmetry_2
    _geom_bond_distance
    _geom_bond_publ_flag
    Br1 C2 . 1.898(3) ?
    C1 N1 . 1.350(4) ?
    C1 C2 . 1.368(4) ?
    C1 H1 . 0.9300 ?
    C2 C3 . 1.392(4) ?
    C3 C4 . 1.373(3) ?
    C3 H3 . 0.9300 ?
    C4 N3 . 1.385(3) ?
    C4 C5 . 1.392(3) ?
    C5 N1 . 1.320(3) ?
    C5 N2 . 1.380(3) ?
    C6 O1 . 1.227(3) ?
    C6 N3 . 1.367(3) ?
    C6 N2 . 1.381(3) ?
    C7 N2 . 1.458(3) ?
    C7 C8 . 1.507(3) ?
    C7 H7A . 0.9700 ?
    C7 H7B . 0.9700 ?
    C8 C9 . 1.372(4) ?
    C8 C13 . 1.380(4) ?
    C9 C10 . 1.381(4) ?
    C9 H9 . 0.9300 ?
    C10 C11 . 1.375(5) ?
    C10 H10 . 0.9300 ?
    C11 C12 . 1.357(5) ?
    C11 H11 . 0.9300 ?
    C12 C13 . 1.378(4) ?
    C12 H12 . 0.9300 ?
    C13 H13 . 0.9300 ?
    N3 H14 . 0.8600 ?
loop_
    _geom_angle_atom_site_label_1
    _geom_angle_atom_site_label_2
    _geom_angle_atom_site_label_3
    _geom_angle_site_symmetry_1
    _geom_angle_site_symmetry_3
    _geom_angle
    _geom_angle_publ_flag
    N1 C1 C2 . . 123.9(2) ?
    N1 C1 H1 . . 118.1 ?
    C2 C1 H1 . . 118.1 ?
    C1 C2 C3 . . 121.7(2) ?
    C1 C2 Br1 . . 119.55(19) ?
    C3 C2 Br1 . . 118.8(2) ?
    C4 C3 C2 . . 115.1(2) ?
    C4 C3 H3 . . 122.5 ?
    C2 C3 H3 . . 122.5 ?
    C3 C4 N3 . . 133.9(2) ?
    C3 C4 C5 . . 119.2(2) ?
    N3 C4 C5 . . 106.8(2) ?
    N1 C5 N2 . . 125.9(2) ?
    N1 C5 C4 . . 126.6(2) ?
    N2 C5 C4 . . 107.5(2) ?
    O1 C6 N3 . . 127.5(2) ?
    O1 C6 N2 . . 125.6(2) ?
    N3 C6 N2 . . 107.0(2) ?
    N2 C7 C8 . . 113.10(19) ?
    N2 C7 H7A . . 109.0 ?
    C8 C7 H7A . . 109.0 ?
    N2 C7 H7B . . 109.0 ?
    C8 C7 H7B . . 109.0 ?
    H7A C7 H7B . . 107.8 ?
    C9 C8 C13 . . 118.6(2) ?
    C9 C8 C7 . . 120.9(2) ?
    C13 C8 C7 . . 120.5(2) ?
    C8 C9 C10 . . 120.6(3) ?
    C8 C9 H9 . . 119.7 ?
    C10 C9 H9 . . 119.7 ?
    C11 C10 C9 . . 120.0(3) ?
    C11 C10 H10 . . 120.0 ?
    C9 C10 H10 . . 120.0 ?
    C12 C11 C10 . . 119.8(3) ?
    C12 C11 H11 . . 120.1 ?
    C10 C11 H11 . . 120.1 ?
    C11 C12 C13 . . 120.2(3) ?
    C11 C12 H12 . . 119.9 ?
    C13 C12 H12 . . 119.9 ?
    C12 C13 C8 . . 120.7(3) ?
    C12 C13 H13 . . 119.6 ?
    C8 C13 H13 . . 119.6 ?
    C5 N1 C1 . . 113.6(2) ?
    C5 N2 C6 . . 109.01(19) ?
    C5 N2 C7 . . 126.9(2) ?
    C6 N2 C7 . . 124.1(2) ?
    C6 N3 C4 . . 109.67(19) ?
    C6 N3 H14 . . 125.2 ?
    C4 N3 H14 . . 125.2 ?
loop_
    _geom_torsion_atom_site_label_1
    _geom_torsion_atom_site_label_2
    _geom_torsion_atom_site_label_3
    _geom_torsion_atom_site_label_4
    _geom_torsion_site_symmetry_1
    _geom_torsion_site_symmetry_2
    _geom_torsion_site_symmetry_3
    _geom_torsion_site_symmetry_4
    _geom_torsion
    _geom_torsion_publ_flag
    N1 C1 C2 C3 . . . . 0.8(4) ?
    N1 C1 C2 Br1 . . . . -178.9(2) ?
    C1 C2 C3 C4 . . . . -0.6(4) ?
    Br1 C2 C3 C4 . . . . 179.11(17) ?
    C2 C3 C4 N3 . . . . 179.7(2) ?
    C2 C3 C4 C5 . . . . 0.3(3) ?
    C3 C4 C5 N1 . . . . -0.1(4) ?
    N3 C4 C5 N1 . . . . -179.7(2) ?
    C3 C4 C5 N2 . . . . 179.3(2) ?
    N3 C4 C5 N2 . . . . -0.3(3) ?
    N2 C7 C8 C9 . . . . -93.6(3) ?
    N2 C7 C8 C13 . . . . 86.6(3) ?
    C13 C8 C9 C10 . . . . 1.2(4) ?
    C7 C8 C9 C10 . . . . -178.5(3) ?
    C8 C9 C10 C11 . . . . 0.0(5) ?
    C9 C10 C11 C12 . . . . -1.1(5) ?
    C10 C11 C12 C13 . . . . 0.9(5) ?
    C11 C12 C13 C8 . . . . 0.4(5) ?
    C9 C8 C13 C12 . . . . -1.4(4) ?
    C7 C8 C13 C12 . . . . 178.3(3) ?
    N2 C5 N1 C1 . . . . -179.1(2) ?
    C4 C5 N1 C1 . . . . 0.3(4) ?
    C2 C1 N1 C5 . . . . -0.6(4) ?
    N1 C5 N2 C6 . . . . 179.6(2) ?
    C4 C5 N2 C6 . . . . 0.2(2) ?
    N1 C5 N2 C7 . . . . -2.6(4) ?
    C4 C5 N2 C7 . . . . 178.0(2) ?
    O1 C6 N2 C5 . . . . 179.4(2) ?
    N3 C6 N2 C5 . . . . -0.1(3) ?
    O1 C6 N2 C7 . . . . 1.5(4) ?
    N3 C6 N2 C7 . . . . -177.9(2) ?
    C8 C7 N2 C5 . . . . -86.5(3) ?
    C8 C7 N2 C6 . . . . 91.0(3) ?
    O1 C6 N3 C4 . . . . -179.6(2) ?
    N2 C6 N3 C4 . . . . -0.1(3) ?
    C3 C4 N3 C6 . . . . -179.2(3) ?
    C5 C4 N3 C6 . . . . 0.3(3) ?
loop_
    _geom_hbond_atom_site_label_D
    _geom_hbond_atom_site_label_H
    _geom_hbond_atom_site_label_A
    _geom_hbond_site_symmetry_A
    _geom_hbond_distance_DH
    _geom_hbond_distance_HA
    _geom_hbond_distance_DA
    _geom_hbond_angle_DHA
    N3 H14 O1 2_675 0.86 1.95 2.789(3) 166
data_global
_journal_date_recd_electronic     2013-05-14
_journal_date_accepted     2013-05-18
_journal_name_full     'Acta Crystallographica, Section E'
_journal_year     2013
_journal_volume     69
_journal_issue      6
_journal_page_first     o962
_journal_page_last     o962
_journal_paper_category     QO
_journal_paper_doi     10.1107/S1600536813013780
_journal_coeditor_code     FJ2630
_publ_contact_author
;
Amal Haoudi
Laboratoire de Chimie Organique Appliqu\'ee, Universit\'e Sidi Mohamed
Ben Abdallah, Facult\'e des Sciences et Techniques, Route d'Immouzzer,
BP 2202  F\`es, Morocco
;
_publ_contact_author_email     'amal_haoudi@yahoo.fr'
_publ_contact_author_fax     '212 537 77 54 40'
_publ_section_title
;
3-Benzyl-6-bromo-1<i>H</i>-imidazo[4,5-<i>b</i>]pyridin-2(3<i>H</i>)-one
;
loop_
    _publ_author_name
    _publ_author_address
    'Kandri Rodi, Youssef'
;
Laboratoire de Chimie Organique Appliqu\'ee,
Universit\'e Sidi Mohamed Ben Abdallah, Facult\'e des Sciences et Techniques,
Route d'Immouzzer,
BP 2202  F\`es, Morocco
;
    'Haoudi, Amal'
;
Laboratoire de Chimie Organique Appliqu\'ee,
Universit\'e Sidi Mohamed Ben Abdallah, Facult\'e des Sciences et Techniques,
Route d'Immouzzer,
BP 2202  F\`es, Morocco
;
    'Capet , Fr\'ed\'eric'
;
Unit\'e de Catalyse et de Chimie du Solide (UCCS), UMR 8181
Ecole Nationale Sup\'erieure de Chimie de Lille, France
;
    'Mazzah, Ahmed'
;
USR 3290 Miniaturisation pour l'Analyse, la Synth\`ese et la Prot\'eomique,
59655 Villeneuve d'Ascq Cedex, Universit\'e Lille 1, France
;
    'Essassi, El Mokhtar'
;
Laboratoire de Chimie Organique H\'et\'erocyclique
URAC 21,
P\^ole de Comp\'etences Pharmacochimie, Universit\'e Mohammed V-Agdal,
BP 1014 Avenue
Ibn Batouta, Rabat Morocco
;
    'El Ammari, Lahcen'
;
Laboratoire de Chimie du Solide Appliqu\'ee, Facult\'e des Sciences,
Universit\'e Mohammed V-Agdal, Avenue Ibn Battouta, BP 1014, Rabat, Morocco
;
_iucr_refine_instructions_details
;
TITL P-1 in P-1
CELL 0.71073   4.2399  10.4463  14.5144 107.611  90.628  99.784
ZERR    2.00   0.0002   0.0004   0.0006   0.002   0.003   0.003
LATT 1
SFAC C  H  N  O  Br
UNIT 26  20  6  2  2
L.S. 4
ACTA
BOND $H
HTAB N3 O1_$1
eqiv $1 1-x, 2-y, -z
FMAP 2
PLAN 10
SIZE 0.020 0.192 0.260
CONF
TEMP 23.000
WGHT    0.037400    0.320100
FVAR       0.20441
MOLE 1
BR1   5    0.260536    0.404343    0.141532    11.00000    0.09247    0.04191 =
         0.06732    0.02745    0.02819    0.00734
C1    1    0.682868    0.652782    0.236237    11.00000    0.07518    0.04831 =
         0.04585    0.02586    0.01816    0.02415
AFIX  43
H1    2    0.726882    0.604779    0.277906    11.00000   -1.20000
AFIX   0
C2    1    0.465767    0.587101    0.158987    11.00000    0.06147    0.03517 =
         0.04534    0.01592    0.02034    0.00944
C3    1    0.389406    0.651101    0.092612    11.00000    0.05723    0.03687 =
         0.03778    0.01032    0.01095    0.00356
AFIX  43
H3    2    0.243729    0.607298    0.039517    11.00000   -1.20000
AFIX   0
C4    1    0.544982    0.783688    0.111283    11.00000    0.04678    0.03459 =
         0.03231    0.01206    0.00831    0.00837
C5    1    0.760975    0.842316    0.191982    11.00000    0.04369    0.03688 =
         0.03518    0.01127    0.01004    0.01191
C6    1    0.749110    0.998590    0.114849    11.00000    0.04598    0.03584 =
         0.03450    0.01192    0.00396    0.00601
C7    1    1.113109    1.075028    0.266183    11.00000    0.03567    0.04961 =
         0.04281    0.01336   -0.00232    0.00472
AFIX  23
H7A   2    1.236158    1.137072    0.236279    11.00000   -1.20000
H7B   2    1.261472    1.028877    0.289579    11.00000   -1.20000
AFIX   0
C8    1    0.954491    1.156520    0.351042    11.00000    0.03205    0.04193 =
         0.03552    0.00936   -0.00811   -0.00086
C9    1    0.877292    1.279665    0.353035    11.00000    0.05806    0.04273 =
         0.05110    0.01853    0.00528    0.00443
AFIX  43
H9    2    0.918763    1.312560    0.300758    11.00000   -1.20000
AFIX   0
C10   1    0.738598    1.355123    0.431985    11.00000    0.07368    0.04395 =
         0.07449    0.01418    0.00953    0.01505
AFIX  43
H10   2    0.687042    1.438458    0.432714    11.00000   -1.20000
AFIX   0
C11   1    0.676632    1.307119    0.509561    11.00000    0.06864    0.06514 =
         0.05181    0.00357    0.01092    0.01548
AFIX  43
H11   2    0.586490    1.358591    0.563230    11.00000   -1.20000
AFIX   0
C12   1    0.747383    1.184442    0.507579    11.00000    0.08041    0.07912 =
         0.04221    0.02384    0.00886    0.01836
AFIX  43
H12   2    0.702902    1.151334    0.559626    11.00000   -1.20000
AFIX   0
C13   1    0.884891    1.108760    0.428724    11.00000    0.06819    0.05562 =
         0.04264    0.01941    0.00211    0.01909
AFIX  43
H13   2    0.931327    1.024547    0.427836    11.00000   -1.20000
AFIX   0
N1    3    0.836976    0.783176    0.255545    11.00000    0.06177    0.04935 =
         0.03968    0.01991    0.00455    0.01813
N2    3    0.885020    0.973864    0.193247    11.00000    0.04349    0.03694 =
         0.03372    0.00985   -0.00012    0.00552
N3    3    0.541481    0.881918    0.065330    11.00000    0.05440    0.03488 =
         0.03239    0.01247   -0.00556   -0.00061
AFIX  43
H14   2    0.426181    0.871158    0.013502    11.00000   -1.20000
AFIX   0
O1    4    0.805828    1.106218    0.095248    11.00000    0.06701    0.03657 =
         0.04658    0.01773   -0.00908   -0.00428
HKLF 4
REM  P-1 in P-1
REM R1 =  0.0326 for   2169 Fo > 4sig(Fo)  and  0.0480 for all   2772 data
REM    163 parameters refined using      0 restraints
END
WGHT      0.0369      0.3205
REM Highest difference peak  0.559,  deepest hole -0.549,  1-sigma level  0.053
Q1    1   0.3559  0.4551  0.2021  11.00000  0.05    0.56
Q2    1   0.5648  0.4767  0.2539  11.00000  0.05    0.45
Q3    1   0.4935  0.4083  0.1501  11.00000  0.05    0.29
Q4    1   0.6502  0.8107  0.1600  11.00000  0.05    0.25
Q5    1   0.8450  0.9885  0.1585  11.00000  0.05    0.25
Q6    1   0.8868  1.1194  0.3759  11.00000  0.05    0.24
Q7    1   1.0119  1.1177  0.3169  11.00000  0.05    0.21
Q8    1   0.7977  1.3437  0.4804  11.00000  0.05    0.21
Q9    1   0.5981  0.9486  0.0968  11.00000  0.05    0.21
Q10   1   0.7591  0.7245  0.2433  11.00000  0.05    0.21
;
