# Supplementary material for: 3-Benzyl-6-bromo-1H-imidazo[4,5-b]pyridin-2(3H)-one
Source: Acta Crystallogr Sect E Struct Rep Online. 2013 May 25;69(Pt 6):o962. doi: 10.1107/S1600536813013780 (PMC3685101; doi:10.1107/S1600536813013780)
Supplement: Supplementary file 2 [file e-69-0o962-Isup2.hkl]

# 
# h,k,l, Fc-squared, Fo-squared, sigma(Fo-squared) and status flag 
# 
data_I
_shelx_title ' P-1 in P-1' 
_shelx_refln_list_code          4 
_shelx_F_calc_maximum      148.71 
_exptl_crystal_F_000       304.00 
_reflns_d_resolution_high  0.7705 
 
loop_ 
 _symmetry_equiv_pos_as_xyz 
 'x, y, z' 
 '-x, -y, -z' 
 
_cell_length_a     4.2399 
_cell_length_b    10.4463 
_cell_length_c    14.5144 
_cell_angle_alpha 107.611 
_cell_angle_beta   90.628 
_cell_angle_gamma  99.784 
 
_shelx_F_squared_multiplier     1.000 
 
loop_ 
 _refln_index_h 
 _refln_index_k 
 _refln_index_l 
 _refln_F_squared_calc 
 _refln_F_squared_meas 
 _refln_F_squared_sigma 
 _refln_observed_status 
   1   0   0        0.10       -0.28      0.28 o 
   2   0   0     2216.53     2197.44     14.53 o 
   3   0   0       48.08       53.77      1.51 o 
   4   0   0       46.84       48.57      3.39 o 
   5   0   0        9.35        7.33      3.77 o 
  -5   1   0        0.81        3.09      3.65 o 
  -4   1   0       78.37       79.69      5.18 o 
  -3   1   0      513.65      505.68      5.50 o 
  -2   1   0      423.64      378.89      3.30 o 
  -1   1   0     2698.04     2834.85     18.85 o 
   0   1   0       24.21       28.31      0.52 o 
   1   1   0      462.50      573.51      4.76 o 
   2   1   0      744.49      729.44      6.51 o 
   3   1   0        3.35        3.02      1.09 o 
   4   1   0        9.09       11.53      3.11 o 
   5   1   0        3.54       10.18      4.00 o 
  -5   2   0        9.16        7.92      3.79 o 
  -4   2   0       14.87       11.73      2.39 o 
  -3   2   0      374.11      373.62      4.54 o 
  -2   2   0      232.84      227.32      2.53 o 
  -1   2   0      844.75      859.80      6.17 o 
   0   2   0       14.31       19.57      1.15 o 
   1   2   0     1690.76     1590.18     11.48 o 
   2   2   0       21.29       22.41      1.77 o 
   3   2   0      351.12      350.32      4.53 o 
   4   2   0       39.60       35.27      2.95 o 
   5   2   0        0.07        0.24      4.60 o 
  -5   3   0        1.27        0.73      4.11 o 
  -4   3   0        9.46        5.81      2.26 o 
  -3   3   0       50.79       57.94      2.34 o 
  -2   3   0      363.47      384.39      3.50 o 
  -1   3   0     1310.99     1263.97      8.56 o 
   0   3   0      343.13      298.68      2.68 o 
   1   3   0     1728.77     1711.75     13.04 o 
   2   3   0      100.49      113.87      2.01 o 
   3   3   0      270.64      273.70      4.25 o 
   4   3   0       50.42       41.69      3.68 o 
   5   3   0        5.30        7.94      5.27 o 
  -5   4   0        1.01        0.11      8.89 o 
  -4   4   0       24.40       25.91      2.62 o 
  -3   4   0       78.09       81.42      2.25 o 
  -2   4   0      670.21      660.39      6.37 o 
  -1   4   0      595.50      628.87      6.71 o 
   0   4   0     3957.56     4060.09     31.37 o 
   1   4   0     2029.40     2145.27     16.23 o 
   2   4   0      176.27      152.91      2.62 o 
   3   4   0      182.13      179.60      4.25 o 
   4   4   0       48.76       47.86      4.02 o 
  -5   5   0        0.03        2.58      4.25 o 
  -4   5   0      137.67      138.30      7.55 o 
  -3   5   0       31.17       27.98      1.86 o 
  -2   5   0      467.96      443.16      4.89 o 
  -1   5   0       54.91       62.55      2.94 o 
   0   5   0     1753.90     1733.48     15.30 o 
   1   5   0      369.97      377.40      4.76 o 
   2   5   0      640.45      641.40      7.71 o 
   3   5   0        0.32        0.27      2.48 o 
   4   5   0       29.12       35.61      4.57 o 
  -5   6   0        0.12       -2.20      8.50 o 
  -4   6   0        0.38        4.22      2.92 o 
  -3   6   0       50.73       46.77      2.58 o 
  -2   6   0      431.49      407.50      5.09 o 
  -1   6   0      831.42      863.68      8.58 o 
   0   6   0      517.33      494.28      5.58 o 
   1   6   0      427.48      423.48      5.41 o 
   2   6   0        5.12        7.28      1.62 o 
   3   6   0       31.73       36.43      4.05 o 
   4   6   0        3.84       -0.30      3.80 o 
  -5   7   0        6.83       -0.38      4.70 o 
  -4   7   0       11.44       13.26      3.34 o 
  -3   7   0      117.13      119.01      4.17 o 
  -2   7   0        6.14        5.77      1.59 o 
  -1   7   0      249.42      241.22      4.12 o 
   0   7   0      222.07      222.82      5.03 o 
   1   7   0      320.38      312.60      4.72 o 
   2   7   0      194.29      186.65      5.58 o 
   3   7   0       20.68       25.99      7.42 o 
  -4   8   0        6.78        2.82      5.06 o 
  -3   8   0      246.21      242.86      5.75 o 
  -2   8   0       12.86       10.07      2.13 o 
  -1   8   0      563.54      564.90      7.31 o 
   0   8   0       67.66       72.68      3.24 o 
   1   8   0      502.97      485.83      7.11 o 
   2   8   0        1.19       -0.01      2.88 o 
   3   8   0       66.77       77.90      7.28 o 
  -4   9   0       11.35       14.48      4.88 o 
  -3   9   0        3.07        7.42      2.52 o 
  -2   9   0       74.84       77.29      3.58 o 
  -1   9   0      236.89      246.75      7.12 o 
   0   9   0       15.56       18.49      2.48 o 
   1   9   0       31.05       40.69      5.08 o 
   2   9   0       15.53       13.36      4.60 o 
   3   9   0       29.98       33.47      6.59 o 
  -4  10   0        4.53        6.51      4.83 o 
  -3  10   0       11.80       10.69      3.51 o 
  -2  10   0       81.84       80.90      4.05 o 
  -1  10   0       23.96       23.86      2.91 o 
   0  10   0      293.49      295.83      6.82 o 
   1  10   0       40.88       41.01      4.49 o 
   2  10   0       62.60       68.48      7.02 o 
  -3  11   0        4.03       -4.12      4.19 o 
  -2  11   0        5.43        5.69      3.02 o 
  -1  11   0       32.42       28.74      3.25 o 
   0  11   0       94.62       78.20      5.43 o 
   1  11   0        1.05       -3.14      3.64 o 
  -2  12   0       42.48       49.45      5.67 o 
  -1  12   0      108.28       95.32      6.17 o 
   0  12   0       36.68       43.08      6.26 o 
   1  12   0       72.27       87.86      6.58 o 
   1 -13   1       20.99       15.50      5.38 o 
  -1 -12   1       75.49       85.49      7.27 o 
   0 -12   1        3.50        7.34      4.65 o 
   1 -12   1       79.20       84.48      5.84 o 
   2 -12   1        0.31        4.43      3.09 o 
   3 -12   1        0.95       -1.32      4.66 o 
  -2 -11   1        0.77        3.27      5.24 o 
  -1 -11   1      133.21      144.18      7.23 o 
   0 -11   1       43.25       52.56      5.75 o 
   1 -11   1      155.67      150.76      5.07 o 
   2 -11   1       22.98       19.04      3.10 o 
   3 -11   1        1.12       -2.14      3.91 o 
  -2 -10   1       87.71      113.67      8.04 o 
  -1 -10   1       37.27       34.04      4.39 o 
   0 -10   1       79.55       91.22      4.54 o 
   1 -10   1      140.00      143.99      5.71 o 
   2 -10   1      117.21      120.72      6.32 o 
   3 -10   1       96.74       96.39      4.39 o 
   4 -10   1       17.52       25.84      5.34 o 
  -3  -9   1        1.99       -1.35      4.99 o 
  -2  -9   1      128.96      145.57     14.72 o 
  -1  -9   1       56.61       46.23      4.74 o 
   0  -9   1      242.52      236.88      4.81 o 
   1  -9   1        1.73        2.56      2.77 o 
   2  -9   1      414.64      436.11      7.62 o 
   3  -9   1       10.45        9.22      2.57 o 
   4  -9   1        3.74        5.15      3.66 o 
  -3  -8   1       32.44       36.72      5.82 o 
  -2  -8   1      187.91      190.50      7.05 o 
  -1  -8   1      587.64      577.40      8.46 o 
   0  -8   1      844.02      800.52      9.73 o 
   1  -8   1      246.14      251.00      4.45 o 
   2  -8   1      113.02      113.46      3.86 o 
   3  -8   1        0.47        0.60      2.10 o 
   4  -8   1       30.56       37.48      3.81 o 
  -4  -7   1        0.64       -2.02      4.97 o 
  -3  -7   1       53.44       59.41      4.87 o 
  -2  -7   1        1.49        0.08      1.48 o 
  -1  -7   1      107.44       93.13      2.76 o 
   0  -7   1      295.12      282.78      4.59 o 
   1  -7   1      506.83      488.21      6.84 o 
   2  -7   1      304.34      315.11      4.91 o 
   3  -7   1       44.74       50.08      2.71 o 
   4  -7   1       20.22       18.54      3.13 o 
   5  -7   1        0.14        3.48      4.77 o 
  -4  -6   1        7.46        0.93      4.35 o 
  -3  -6   1      219.35      216.63      7.34 o 
  -2  -6   1        4.39        6.01      1.42 o 
  -1  -6   1     1569.05     1537.88     15.71 o 
   0  -6   1      942.54     1109.24     10.47 o 
   1  -6   1     1446.58     1459.62     14.24 o 
   2  -6   1       19.23       18.60      1.41 o 
   3  -6   1      186.40      190.95      3.92 o 
   4  -6   1        4.95        0.83      2.55 o 
   5  -6   1       25.06       21.75      8.02 o 
  -4  -5   1        7.98        2.11      2.96 o 
  -3  -5   1       43.09       38.32      3.71 o 
  -2  -5   1      575.37      577.83      6.45 o 
  -1  -5   1      274.58      237.23      3.08 o 
   0  -5   1     1424.72     1512.58     11.87 o 
   1  -5   1     1104.45     1154.83     12.08 o 
   2  -5   1      289.08      280.83      3.64 o 
   3  -5   1      324.95      320.67      4.82 o 
   4  -5   1        0.20       -1.18      2.32 o 
   5  -5   1       27.52       28.98      4.41 o 
  -4  -4   1       18.67       18.72      3.22 o 
  -3  -4   1       79.86       70.27      3.22 o 
  -2  -4   1      303.44      287.45      3.38 o 
  -1  -4   1       63.38       89.83      1.51 o 
   0  -4   1     1226.51     1233.04     10.66 o 
   1  -4   1      522.76      549.10      5.21 o 
   2  -4   1      795.39      770.62      6.84 o 
   3  -4   1       19.40       18.27      1.40 o 
   4  -4   1       28.38       32.28      2.78 o 
   5  -4   1       11.49        5.62      3.69 o 
  -5  -3   1        0.21        2.11      4.54 o 
  -4  -3   1        0.43       -0.44      2.32 o 
  -3  -3   1      112.19      116.62      3.00 o 
  -2  -3   1      964.26      943.10      8.61 o 
  -1  -3   1       42.09       58.12      1.08 o 
   0  -3   1     3131.79     3203.89     23.40 o 
   1  -3   1     1311.64     1241.01      8.35 o 
   2  -3   1     1213.66     1124.84      9.23 o 
   3  -3   1       25.10       28.00      2.00 o 
   4  -3   1       72.11       66.99      3.87 o 
   5  -3   1        0.48       -2.44      3.44 o 
  -5  -2   1        0.40       -4.43      6.22 o 
  -4  -2   1        8.63       11.90      2.33 o 
  -3  -2   1      288.17      277.19      3.92 o 
  -2  -2   1      169.53      158.25      2.13 o 
  -1  -2   1     4066.20     4311.97     34.53 o 
   0  -2   1      267.44      276.95      2.42 o 
   1  -2   1     1839.25     1778.07     12.04 o 
   2  -2   1       54.15       53.29      1.61 o 
   3  -2   1      440.44      477.58      5.40 o 
   4  -2   1       31.83       32.81      3.07 o 
   5  -2   1        0.89        3.29      3.71 o 
  -5  -1   1       43.57       36.10      8.02 o 
  -4  -1   1        2.06       -0.74      2.19 o 
  -3  -1   1      158.53      160.99      2.88 o 
  -2  -1   1       10.30       11.49      0.77 o 
  -1  -1   1     5240.22     5316.76     33.27 o 
   0  -1   1       43.35       33.76      0.72 o 
   1  -1   1    14140.64    14259.88     90.24 o 
   2  -1   1        3.69        5.38      0.57 o 
   3  -1   1      208.78      217.17      3.13 o 
   4  -1   1        2.02        1.86      2.27 o 
   5  -1   1       25.69       20.09      5.64 o 
  -5   0   1        1.08        7.90      5.08 o 
  -4   0   1       64.56       69.13      3.85 o 
  -3   0   1      325.03      316.54      3.33 o 
  -2   0   1     1068.48     1090.72      8.94 o 
  -1   0   1     1543.28     1754.39     10.87 o 
   0   0   1     2282.11     2355.32     24.06 o 
   1   0   1      822.89      815.75      5.20 o 
   2   0   1       58.02       65.45      1.30 o 
   3   0   1       19.64       20.95      1.63 o 
   4   0   1       18.61       19.07      2.76 o 
   5   0   1        1.82        3.67      3.81 o 
  -5   1   1        0.48        1.87      3.56 o 
  -4   1   1        1.23        2.86      2.19 o 
  -3   1   1       22.99       23.11      1.13 o 
  -2   1   1      294.56      259.44      2.84 o 
  -1   1   1     1362.29     1373.24      9.00 o 
   0   1   1      610.11      573.77      4.63 o 
   1   1   1      601.65      566.33      4.73 o 
   2   1   1      475.26      446.05      4.51 o 
   3   1   1      124.67      122.39      2.93 o 
   4   1   1       25.99       29.49      3.19 o 
   5   1   1        2.90       -0.60      6.12 o 
  -5   2   1        0.37       -1.41      2.84 o 
  -4   2   1       45.51       45.81      3.28 o 
  -3   2   1      268.73      254.14      3.39 o 
  -2   2   1     1922.64     1945.35     15.52 o 
  -1   2   1       12.22       10.90      0.55 o 
   0   2   1     3900.83     4010.17     28.98 o 
   1   2   1       66.04       51.14      1.11 o 
   2   2   1     1488.21     1498.89     11.74 o 
   3   2   1      163.41      160.73      3.39 o 
   4   2   1       85.63       78.43      4.38 o 
   5   2   1        5.69        5.57      5.62 o 
  -5   3   1       18.89       16.97      4.73 o 
  -4   3   1       12.50       19.88      2.29 o 
  -3   3   1       51.66       53.63      1.79 o 
  -2   3   1      502.86      483.97      4.15 o 
  -1   3   1      776.27      786.07      6.17 o 
   0   3   1     1664.27     1819.75     13.02 o 
   1   3   1      627.39      576.98      5.06 o 
   2   3   1      498.93      499.35      5.31 o 
   3   3   1       94.72      102.06      2.90 o 
   4   3   1       12.55        8.11      2.82 o 
  -5   4   1       10.67        7.50      3.73 o 
  -4   4   1        7.88        7.93      2.01 o 
  -3   4   1      513.51      507.45      5.73 o 
  -2   4   1        7.81        6.27      0.89 o 
  -1   4   1     1268.25     1280.89     10.26 o 
   0   4   1      328.20      329.65      4.51 o 
   1   4   1     2010.50     2070.73     18.03 o 
   2   4   1        1.14       -0.21      1.00 o 
   3   4   1        2.25        2.44      1.83 o 
   4   4   1        0.20       -1.23      3.39 o 
  -5   5   1        2.71       -3.42      5.38 o 
  -4   5   1        3.47        2.25      2.70 o 
  -3   5   1       81.60       81.96      3.82 o 
  -2   5   1      175.46      169.87      2.95 o 
  -1   5   1      693.90      686.22      6.93 o 
   0   5   1      524.10      518.64      5.99 o 
   1   5   1      198.01      169.56      2.81 o 
   2   5   1        0.81        1.49      1.06 o 
   3   5   1       51.56       57.76      6.45 o 
   4   5   1        7.58       14.07      4.06 o 
  -5   6   1        2.86        8.36      4.66 o 
  -4   6   1      206.95      208.53      7.02 o 
  -3   6   1       13.80       12.33      1.93 o 
  -2   6   1      403.30      410.08      5.15 o 
  -1   6   1       90.90      103.23      2.61 o 
   0   6   1      351.48      302.41      4.36 o 
   1   6   1      557.75      552.25      7.26 o 
   2   6   1      165.79      168.25      3.68 o 
   3   6   1       12.00       13.52      3.54 o 
   4   6   1        7.99        6.80      5.38 o 
  -5   7   1        4.35        4.55      7.06 o 
  -4   7   1       22.14       26.08      3.79 o 
  -3   7   1       12.95       10.69      2.11 o 
  -2   7   1     1048.45     1059.02     11.46 o 
  -1   7   1        7.10       14.68      1.61 o 
   0   7   1     1011.61     1003.46     11.55 o 
   1   7   1       12.57       10.44      1.59 o 
   2   7   1      335.02      318.85      7.43 o 
   3   7   1        2.04        5.28      4.29 o 
  -4   8   1        0.74        1.15      3.35 o 
  -3   8   1      107.89      106.47      4.40 o 
  -2   8   1       38.67       41.45      2.96 o 
  -1   8   1      155.92      144.65      4.19 o 
   0   8   1       78.42       76.96      3.24 o 
   1   8   1      127.17      126.52      6.21 o 
   2   8   1       17.12       17.66      7.18 o 
   3   8   1        0.47        3.58      4.87 o 
  -4   9   1        0.43        0.69      4.19 o 
  -3   9   1       42.21       48.09      4.27 o 
  -2   9   1        0.09        3.34      2.32 o 
  -1   9   1      392.56      380.28      8.26 o 
   0   9   1      188.69      188.51      5.36 o 
   1   9   1      238.47      236.74      7.17 o 
   2   9   1       24.49       19.40      5.16 o 
   3   9   1       35.71       41.23      6.94 o 
  -4  10   1       13.62       12.49      5.00 o 
  -3  10   1       75.60       69.91      6.20 o 
  -2  10   1       24.96       29.44      3.63 o 
  -1  10   1      141.19      133.05      5.03 o 
   0  10   1      212.04      211.64      6.91 o 
   1  10   1       66.49       71.55      5.42 o 
   2  10   1        2.29       -3.83      4.63 o 
  -3  11   1       36.33       39.65      5.69 o 
  -2  11   1       68.92       69.87      4.53 o 
  -1  11   1        9.16       12.60      2.88 o 
   0  11   1       88.33       98.86      6.07 o 
   1  11   1       59.58       57.77     13.52 o 
  -2  12   1       23.11       20.19      4.31 o 
  -1  12   1        0.05       -1.05      5.51 o 
   0  12   1       63.96       63.50      7.02 o 
   0 -13   2       53.79       52.08      6.60 o 
   1 -13   2        1.94       -1.37      4.65 o 
   2 -13   2       50.64       43.05      6.33 o 
  -1 -12   2       36.09       41.96      5.11 o 
   0 -12   2      164.35      166.17      9.13 o 
   1 -12   2        7.53        7.29      3.88 o 
   2 -12   2       83.04       91.46      4.67 o 
   3 -12   2        7.27        2.32      5.00 o 
  -2 -11   2       16.14        9.77      8.38 o 
  -1 -11   2       92.93      104.02      6.30 o 
   0 -11   2      109.00      105.07      8.35 o 
   1 -11   2      170.92      175.43      9.60 o 
   2 -11   2      169.06      157.96      6.96 o 
   3 -11   2       43.24       39.90      3.65 o 
  -2 -10   2       12.10       21.71      5.08 o 
  -1 -10   2      256.08      241.69     16.75 o 
   0 -10   2        6.82       13.85      2.19 o 
   1 -10   2       82.43       87.72      3.80 o 
   2 -10   2       80.36       74.36      3.80 o 
   3 -10   2       72.99       78.65      4.10 o 
   4 -10   2        0.42        4.24      4.07 o 
  -3  -9   2        1.52       -1.09      4.53 o 
  -2  -9   2       83.16       84.24      5.40 o 
  -1  -9   2      377.07      380.26      8.08 o 
   0  -9   2      188.70      188.85      4.23 o 
   1  -9   2      266.71      270.51      6.92 o 
   2  -9   2      216.45      215.33      5.30 o 
   3  -9   2       71.55       76.79      3.85 o 
   4  -9   2        2.34        6.48      3.22 o 
  -3  -8   2        1.46        0.44      3.51 o 
  -2  -8   2      159.33      158.39      6.38 o 
  -1  -8   2       71.66       73.44      2.74 o 
   0  -8   2      575.62      560.53      7.42 o 
   1  -8   2       84.66       76.71      2.80 o 
   2  -8   2      119.58      115.49      4.71 o 
   3  -8   2       14.11       12.65      2.39 o 
   4  -8   2        2.81        4.28      2.87 o 
  -4  -7   2       16.71       22.28     16.03 o 
  -3  -7   2        1.25       -0.74      2.90 o 
  -2  -7   2      408.06      395.41     12.47 o 
  -1  -7   2       23.63       26.83      1.58 o 
   0  -7   2     1045.51     1049.75     11.61 o 
   1  -7   2      168.36      178.69      3.40 o 
   2  -7   2      666.59      665.66      7.95 o 
   3  -7   2       36.82       32.88      2.43 o 
   4  -7   2       66.58       60.87      3.61 o 
   5  -7   2        5.32        9.54      5.12 o 
  -4  -6   2        0.86        0.61      2.96 o 
  -3  -6   2      207.00      190.78      6.71 o 
  -2  -6   2       36.08       38.86      1.72 o 
  -1  -6   2      420.35      403.33      4.33 o 
   0  -6   2      385.32      359.15      4.59 o 
   1  -6   2      478.14      479.71      5.36 o 
   2  -6   2      243.94      248.62      3.77 o 
   3  -6   2      180.69      184.16      3.91 o 
   4  -6   2        9.15        8.97      2.44 o 
   5  -6   2        0.50       -4.23      4.31 o 
  -4  -5   2        2.87        3.29      2.84 o 
  -3  -5   2        7.93        7.53      2.67 o 
  -2  -5   2        2.51        2.19      0.88 o 
  -1  -5   2      783.50      723.34      7.21 o 
   0  -5   2      143.92      146.85      2.06 o 
   1  -5   2      676.71      607.11      5.72 o 
   2  -5   2       16.77       17.46      1.14 o 
   3  -5   2      238.57      250.71      3.99 o 
   4  -5   2       10.71        9.29      2.31 o 
   5  -5   2        0.60       -0.41      3.67 o 
  -4  -4   2        1.74        0.04      2.18 o 
  -3  -4   2      275.26      273.77      5.60 o 
  -2  -4   2      428.06      427.60      4.86 o 
  -1  -4   2     1955.26     1978.39     16.29 o 
   0  -4   2     1580.03     1711.92     13.64 o 
   1  -4   2      820.46      793.23      6.61 o 
   2  -4   2      164.29      174.16      2.63 o 
   3  -4   2      128.78      128.16      2.81 o 
   4  -4   2       17.73       16.22      2.42 o 
   5  -4   2       29.70       32.27      4.79 o 
  -5  -3   2        1.56        6.71      4.66 o 
  -4  -3   2       27.82       28.91      3.06 o 
  -3  -3   2        1.94        3.57      1.08 o 
  -2  -3   2     1459.60     1502.62     13.98 o 
  -1  -3   2     1450.50     1430.04     11.99 o 
   0  -3   2     1307.59     1320.25     13.56 o 
   1  -3   2     1134.74     1223.57      7.99 o 
   2  -3   2     1292.29     1287.95     10.45 o 
   3  -3   2       72.53       69.08      2.32 o 
   4  -3   2       80.47       83.22      3.56 o 
   5  -3   2        4.36        2.16      3.75 o 
  -5  -2   2       12.17        9.30      4.67 o 
  -4  -2   2       95.39       91.92      3.84 o 
  -3  -2   2       66.95       68.27      2.00 o 
  -2  -2   2      728.63      669.94      6.36 o 
  -1  -2   2        1.00        3.53      0.41 o 
   0  -2   2     4331.71     4309.09     27.51 o 
   1  -2   2        1.41        0.69      0.41 o 
   2  -2   2       75.44       64.87      1.45 o 
   3  -2   2       10.17       11.60      1.17 o 
   4  -2   2        4.12        7.65      1.98 o 
   5  -2   2        9.75       10.81      3.92 o 
  -5  -1   2        7.92        3.89      4.29 o 
  -4  -1   2      112.36      116.68      6.01 o 
  -3  -1   2      171.69      166.95      2.84 o 
  -2  -1   2      669.98      621.95      5.50 o 
  -1  -1   2     1252.68     1340.01     11.83 o 
   0  -1   2      343.51      323.84      2.72 o 
   1  -1   2       68.83       52.37      0.91 o 
   2  -1   2     1356.79     1398.48     10.14 o 
   3  -1   2       10.94       12.20      1.12 o 
   4  -1   2       10.86       14.37      4.34 o 
   5  -1   2       23.22       20.26      4.25 o 
  -5   0   2        8.25        4.19      3.66 o 
  -4   0   2       56.98       52.39      3.39 o 
  -3   0   2       45.67       44.43      1.69 o 
  -2   0   2        7.69        4.60      0.67 o 
  -1   0   2      286.61      287.33      2.64 o 
   0   0   2      297.17      348.46      2.86 o 
   1   0   2     4224.77     4144.92     26.55 o 
   2   0   2       57.15       63.67      1.75 o 
   3   0   2      106.24      100.25      2.42 o 
   4   0   2       12.49       11.84      3.27 o 
   5   0   2        0.50        3.17      3.87 o 
  -5   1   2        5.35        6.09      3.59 o 
  -4   1   2        1.07        2.80      2.09 o 
  -3   1   2      461.21      449.91      5.03 o 
  -2   1   2     1008.68     1031.02      7.65 o 
  -1   1   2    22114.50    23178.55    141.48 o 
   0   1   2      580.18      660.58      6.14 o 
   1   1   2     9086.69     9227.33     66.81 o 
   2   1   2      506.55      542.95      4.78 o 
   3   1   2      464.77      447.42      6.30 o 
   4   1   2        0.28        2.54      3.05 o 
   5   1   2        2.85       -0.28      4.60 o 
  -5   2   2        5.15        6.55      3.06 o 
  -4   2   2       88.40       88.15      5.73 o 
  -3   2   2       68.02       66.41      1.68 o 
  -2   2   2     2709.67     2756.84     19.58 o 
  -1   2   2      264.83      286.68      2.37 o 
   0   2   2     1316.46     1233.12      9.36 o 
   1   2   2       35.20       45.38      2.57 o 
   2   2   2      216.96      224.13      3.60 o 
   3   2   2       70.27       66.37      2.46 o 
   4   2   2       34.81       37.47      3.61 o 
   5   2   2        3.19        5.01      6.34 o 
  -5   3   2        4.94        7.57      3.63 o 
  -4   3   2      127.68      137.01      4.30 o 
  -3   3   2       12.35       11.29      1.09 o 
  -2   3   2      273.97      250.43      2.70 o 
  -1   3   2       16.83       22.46      1.09 o 
   0   3   2     1952.56     1928.63     16.03 o 
   1   3   2        1.60        0.71      0.73 o 
   2   3   2     1359.57     1413.83     13.76 o 
   3   3   2       12.92       11.37      1.59 o 
   4   3   2        5.47        0.79      3.25 o 
  -5   4   2       12.56       11.06      4.42 o 
  -4   4   2        4.45        4.34      1.92 o 
  -3   4   2       91.99       86.52      2.68 o 
  -2   4   2      414.63      409.78      4.68 o 
  -1   4   2      909.63      874.99      7.35 o 
   0   4   2      343.56      311.47      4.10 o 
   1   4   2      723.06      770.31      8.24 o 
   2   4   2      534.15      524.32      6.78 o 
   3   4   2       38.97       31.90      2.77 o 
   4   4   2       28.99       26.34      5.30 o 
  -5   5   2        3.59       -0.30      4.91 o 
  -4   5   2        3.09        4.37      2.85 o 
  -3   5   2      503.49      494.33      6.69 o 
  -2   5   2       38.77       35.82      1.81 o 
  -1   5   2     1607.54     1553.92     14.85 o 
   0   5   2      844.38      927.86      9.66 o 
   1   5   2      679.60      639.19      6.87 o 
   2   5   2      234.37      230.39      6.67 o 
   3   5   2       96.58      108.80      5.95 o 
   4   5   2        3.77       -0.04      4.05 o 
  -5   6   2        3.38        6.77      4.66 o 
  -4   6   2        5.16        2.45      2.91 o 
  -3   6   2      130.47      134.55      3.56 o 
  -2   6   2        1.24        1.81      1.05 o 
  -1   6   2     1691.43     1698.90     17.76 o 
   0   6   2        5.46        2.56      1.11 o 
   1   6   2      611.10      588.52      9.74 o 
   2   6   2        5.29        6.01      1.54 o 
   3   6   2       63.78       81.38      6.93 o 
   4   6   2        2.38       10.91      5.65 o 
  -4   7   2        2.86        3.58      2.98 o 
  -3   7   2        6.31        5.52      1.99 o 
  -2   7   2      212.82      210.73      3.94 o 
  -1   7   2      133.32      134.05      3.53 o 
   0   7   2      519.28      522.83      7.24 o 
   1   7   2        3.07        6.36      1.84 o 
   2   7   2      248.03      225.44      5.99 o 
   3   7   2        1.66       -5.27      5.27 o 
  -4   8   2        8.45        6.62      4.47 o 
  -3   8   2        8.59        5.67      2.88 o 
  -2   8   2      319.16      309.25      6.61 o 
  -1   8   2       62.88       59.14      5.87 o 
   0   8   2      158.45      158.69      4.74 o 
   1   8   2       72.20       67.10      3.72 o 
   2   8   2       78.59       79.43      6.77 o 
   3   8   2       30.26       31.97      6.18 o 
  -4   9   2       16.08       10.33      5.50 o 
  -3   9   2       19.43       13.91      4.25 o 
  -2   9   2      122.18      120.82      4.77 o 
  -1   9   2      111.02      117.69      4.62 o 
   0   9   2      467.97      463.37     10.16 o 
   1   9   2       96.32      100.91      6.11 o 
   2   9   2       42.53       38.66      6.06 o 
  -3  10   2       41.67       45.80      5.62 o 
  -2  10   2       17.59       19.83      3.32 o 
  -1  10   2       16.04       16.09      2.80 o 
   0  10   2        1.40        3.20      2.52 o 
   1  10   2       55.90       61.50      6.51 o 
   2  10   2       29.37       21.54      5.82 o 
  -3  11   2        5.09        4.14      4.70 o 
  -2  11   2        0.68       -2.51      4.71 o 
  -1  11   2       77.64       75.80      4.46 o 
   0  11   2        0.76        4.45      3.25 o 
   1  11   2       38.65       44.13      6.51 o 
  -2  12   2       41.92       43.03      5.92 o 
  -1  12   2       20.39       20.17      3.54 o 
   0  12   2       12.94       16.92      4.69 o 
   0 -13   3       37.96       39.37      6.34 o 
   1 -13   3       57.75       60.59      8.02 o 
   2 -13   3        2.98        1.29      4.82 o 
  -1 -12   3        0.63        1.74      4.65 o 
   0 -12   3       89.62      101.16      6.24 o 
   1 -12   3       80.52       77.82      5.76 o 
   2 -12   3       67.20       70.70      4.98 o 
   3 -12   3       19.43       23.92      5.04 o 
  -2 -11   3       88.78      106.67     15.32 o 
  -1 -11   3       11.39       10.38      3.50 o 
   0 -11   3      293.41      283.33      8.73 o 
   1 -11   3       87.13       79.73      3.84 o 
   2 -11   3       25.72       31.91      3.43 o 
   3 -11   3       47.20       47.56      3.75 o 
  -2 -10   3       19.30       26.60      5.74 o 
  -1 -10   3      128.66      117.29     13.06 o 
   0 -10   3      249.66      238.70      5.76 o 
   1 -10   3        3.95        6.55      1.77 o 
   2 -10   3       13.29       12.09      2.51 o 
   3 -10   3        8.59        8.76      2.78 o 
   4 -10   3       43.99       40.05      5.49 o 
  -3  -9   3       85.47      107.53      8.12 o 
  -2  -9   3        1.12        1.86      2.88 o 
  -1  -9   3      367.75      388.37      8.60 o 
   0  -9   3       14.14       15.72      1.99 o 
   1  -9   3      292.05      298.64      5.25 o 
   2  -9   3       93.02       93.73      5.45 o 
   3  -9   3       91.14      100.98      4.26 o 
   4  -9   3        0.23        4.50      3.18 o 
  -3  -8   3       15.91       13.52      3.57 o 
  -2  -8   3       27.08       27.99      3.36 o 
  -1  -8   3      248.88      236.90      4.28 o 
   0  -8   3      108.93      116.80      5.03 o 
   1  -8   3     1035.53     1062.03     11.87 o 
   2  -8   3        7.42        6.81      1.75 o 
   3  -8   3       48.46       51.07      3.23 o 
   4  -8   3        2.91       -1.55      2.67 o 
  -4  -7   3       18.50       21.84      4.50 o 
  -3  -7   3       53.78       54.72      4.60 o 
  -2  -7   3      829.86      821.09     10.77 o 
  -1  -7   3      327.75      305.32      3.96 o 
   0  -7   3      823.20      821.08      8.77 o 
   1  -7   3      296.78      297.29      4.02 o 
   2  -7   3      310.28      301.98      4.72 o 
   3  -7   3       73.95       68.48      3.22 o 
   4  -7   3        4.12        1.71      3.23 o 
   5  -7   3        0.85        3.10      4.87 o 
  -4  -6   3       21.91       28.58      3.78 o 
  -3  -6   3       60.81       67.47      4.37 o 
  -2  -6   3      205.80      201.45      3.39 o 
  -1  -6   3        0.72        0.75      0.70 o 
   0  -6   3      862.24      839.32      7.52 o 
   1  -6   3      214.64      244.76      3.24 o 
   2  -6   3      122.72      105.61      2.52 o 
   3  -6   3       17.83       19.61      1.87 o 
   4  -6   3       37.94       37.27      3.30 o 
   5  -6   3        2.96        2.62      4.53 o 
  -4  -5   3       69.62       67.98      4.41 o 
  -3  -5   3        5.78        6.48      2.14 o 
  -2  -5   3      952.10      940.44     10.74 o 
  -1  -5   3     1267.50     1414.55     12.17 o 
   0  -5   3     3202.83     3435.06     26.56 o 
   1  -5   3     1352.44     1378.60     12.19 o 
   2  -5   3       95.46       85.80      3.58 o 
   3  -5   3        7.07        6.87      1.47 o 
   4  -5   3       27.69       30.48      2.51 o 
   5  -5   3       29.25       24.75      4.40 o 
  -4  -4   3        0.03        1.74      2.20 o 
  -3  -4   3      251.64      248.70      5.08 o 
  -2  -4   3        9.69       15.16      0.94 o 
  -1  -4   3     1661.10     1727.34     14.51 o 
   0  -4   3      320.40      310.25      3.09 o 
   1  -4   3      648.42      551.00      4.89 o 
   2  -4   3     1572.03     1597.51     12.77 o 
   3  -4   3      272.93      297.07      4.06 o 
   4  -4   3       58.81       57.65      3.19 o 
   5  -4   3       12.65       10.09      3.93 o 
  -5  -3   3        5.99        3.21      4.46 o 
  -4  -3   3       64.99       60.45      3.38 o 
  -3  -3   3      160.44      181.40      3.28 o 
  -2  -3   3      851.43      888.92      7.96 o 
  -1  -3   3     2051.85     2104.07     18.20 o 
   0  -3   3       46.21       44.85      0.83 o 
   1  -3   3     1863.59     1841.97     12.58 o 
   2  -3   3       63.48       66.80      1.61 o 
   3  -3   3       41.31       69.86      4.19 o 
   4  -3   3        0.93       -0.17      1.74 o 
   5  -3   3        0.23       -5.15      5.15 o 
  -5  -2   3       17.57       12.29      4.56 o 
  -4  -2   3       33.61       33.42      2.71 o 
  -3  -2   3      246.40      253.24      3.49 o 
  -2  -2   3      146.37      138.27      2.29 o 
  -1  -2   3     2054.45     2022.39     23.60 o 
   0  -2   3     2429.89     2345.39     17.54 o 
   1  -2   3     2655.04     2659.91     18.73 o 
   2  -2   3      307.30      290.34      3.24 o 
   3  -2   3      224.41      225.16      3.27 o 
   4  -2   3       16.39       21.47      2.13 o 
   5  -2   3        3.49        1.52      3.85 o 
  -5  -1   3        0.01        0.68      3.91 o 
  -4  -1   3      102.34      103.91      5.65 o 
  -3  -1   3        6.11        6.37      0.72 o 
  -2  -1   3     1015.08      983.31      8.66 o 
  -1  -1   3      109.88      112.40      3.29 o 
   0  -1   3     5176.93     5284.54     40.40 o 
   1  -1   3     1003.49     1054.21      7.83 o 
   2  -1   3     1659.26     1710.39     13.36 o 
   3  -1   3       29.84       31.93      1.50 o 
   4  -1   3       13.15       13.89      2.80 o 
   5  -1   3        0.62       -2.58      3.78 o 
  -5   0   3        0.10        0.38      3.04 o 
  -4   0   3       57.21       59.66      3.53 o 
  -3   0   3      135.70      135.15      2.37 o 
  -2   0   3     1056.81     1050.12      8.75 o 
  -1   0   3     1273.28     1353.62     10.75 o 
   0   0   3     8679.48     9035.35     80.65 o 
   1   0   3      116.09      156.73      1.69 o 
   2   0   3     2405.32     2485.74     18.22 o 
   3   0   3       46.34       49.64      1.92 o 
   4   0   3       72.88       75.04      4.95 o 
   5   0   3        7.12        1.79      3.88 o 
  -5   1   3       21.50       15.58      3.34 o 
  -4   1   3        7.09        6.76      2.08 o 
  -3   1   3      218.44      212.60      2.97 o 
  -2   1   3       51.87       63.84      1.64 o 
  -1   1   3    11126.32    11599.19     81.18 o 
   0   1   3       64.15       69.01      1.41 o 
   1   1   3      255.97      229.66      2.48 o 
   2   1   3      316.23      328.80      4.18 o 
   3   1   3        1.26        0.32      1.11 o 
   4   1   3       11.06        6.86      3.15 o 
   5   1   3        7.83       16.30      5.52 o 
  -5   2   3        0.22        1.90      2.98 o 
  -4   2   3       39.41       38.17      2.75 o 
  -3   2   3       72.66       69.66      1.88 o 
  -2   2   3      108.68      131.04      1.87 o 
  -1   2   3       46.90       71.65      1.17 o 
   0   2   3       18.38       37.51      1.07 o 
   1   2   3     2194.47     2141.74     25.50 o 
   2   2   3        0.03       -0.47      0.70 o 
   3   2   3      169.31      167.27      3.68 o 
   4   2   3       10.26        7.25      3.42 o 
   5   2   3        1.59       10.77      8.38 o 
  -5   3   3        0.88        3.35      3.28 o 
  -4   3   3       75.16       74.64      3.36 o 
  -3   3   3      322.85      324.96      3.63 o 
  -2   3   3      239.54      229.48      2.73 o 
  -1   3   3      972.47     1049.18      8.40 o 
   0   3   3     1526.55     1499.60     12.23 o 
   1   3   3      389.24      394.31      4.86 o 
   2   3   3      214.20      209.66      3.76 o 
   3   3   3      457.40      427.88      5.94 o 
   4   3   3        0.06        5.26      3.45 o 
  -5   4   3        0.56        3.61      4.12 o 
  -4   4   3       35.84       38.99      2.75 o 
  -3   4   3        1.25       -0.24      1.15 o 
  -2   4   3      441.00      434.33      6.10 o 
  -1   4   3      195.72      220.68      3.00 o 
   0   4   3     1201.14     1147.54     16.08 o 
   1   4   3      231.76      252.96      3.57 o 
   2   4   3      652.09      655.18      8.44 o 
   3   4   3        4.01        0.69      1.59 o 
   4   4   3        2.02        6.71      4.18 o 
  -5   5   3        0.79        1.44      4.08 o 
  -4   5   3       22.40       26.32      4.51 o 
  -3   5   3        5.41        6.01      1.47 o 
  -2   5   3      545.07      545.49      6.25 o 
  -1   5   3      657.51      645.51      7.16 o 
   0   5   3     1486.77     1504.37     14.71 o 
   1   5   3       90.11       93.37      3.23 o 
   2   5   3        6.63        3.63      1.50 o 
   3   5   3        9.61       19.05      3.59 o 
   4   5   3        1.75        6.24      4.13 o 
  -5   6   3        3.58        7.53      4.91 o 
  -4   6   3        2.49        2.43      2.88 o 
  -3   6   3      152.80      158.40      4.35 o 
  -2   6   3       21.46       22.28      1.60 o 
  -1   6   3      280.02      267.26      4.57 o 
   0   6   3      102.13       99.05      2.96 o 
   1   6   3      121.53      125.57      3.98 o 
   2   6   3       20.86       19.14      2.05 o 
   3   6   3       34.39       37.56      5.62 o 
   4   6   3        4.62        3.76      5.62 o 
  -4   7   3        0.35       -0.12      3.08 o 
  -3   7   3      145.14      143.64      5.72 o 
  -2   7   3       11.39        8.75      1.93 o 
  -1   7   3      473.91      455.80      6.72 o 
   0   7   3        0.35       -0.58      1.42 o 
   1   7   3       70.78       71.58      4.02 o 
   2   7   3        5.73        3.08      2.44 o 
   3   7   3       41.55       45.09      6.33 o 
  -4   8   3        7.13        6.64      4.27 o 
  -3   8   3       74.97       80.00      5.75 o 
  -2   8   3       11.01       12.83      2.73 o 
  -1   8   3      543.71      515.58      9.05 o 
   0   8   3       69.81       70.81      3.69 o 
   1   8   3      354.79      356.73     13.47 o 
   2   8   3       17.51       27.54      5.41 o 
   3   8   3       14.75       11.02      5.48 o 
  -4   9   3       23.40       16.90     10.29 o 
  -3   9   3        1.97        6.73      4.31 o 
  -2   9   3      129.77      121.75      4.88 o 
  -1   9   3       31.36       30.73      3.03 o 
   0   9   3       52.15       68.34      3.58 o 
   1   9   3        9.86        9.15      3.52 o 
   2   9   3       22.18       21.49      5.67 o 
  -3  10   3        6.43        1.55      4.31 o 
  -2  10   3       84.41       83.71      5.38 o 
  -1  10   3       19.78       22.68      3.14 o 
   0  10   3      149.26      152.97      5.16 o 
   1  10   3        3.25        5.30      4.73 o 
   2  10   3       25.01       31.64      6.59 o 
  -3  11   3       15.15       15.91      5.45 o 
  -2  11   3       27.79       23.21      5.28 o 
  -1  11   3      146.64      156.35      6.00 o 
   0  11   3       35.72       31.11      3.35 o 
   1  11   3        6.15        6.97      7.06 o 
  -1  12   3       39.94       36.27      4.88 o 
   0 -13   4        0.45        0.23      4.79 o 
   1 -13   4       76.39       72.01      8.50 o 
   2 -13   4        6.44        0.82      4.94 o 
  -1 -12   4       86.54      110.05      7.51 o 
   0 -12   4       24.10       29.09      4.32 o 
   1 -12   4      176.27      171.92     10.79 o 
   2 -12   4        0.31       -0.58      3.75 o 
   3 -12   4       20.29       28.34      4.74 o 
  -2 -11   4      101.34      119.62      8.21 o 
  -1 -11   4       77.25       83.56      5.58 o 
   0 -11   4       66.78       83.99      5.41 o 
   1 -11   4      176.71      176.10      6.17 o 
   2 -11   4        1.31       -0.72      2.45 o 
   3 -11   4       10.93       10.67      3.17 o 
  -2 -10   4      194.01      205.95     21.30 o 
  -1 -10   4       20.12       13.40      2.72 o 
   0 -10   4      569.21      571.36     10.43 o 
   1 -10   4      175.01      167.77      6.10 o 
   2 -10   4      100.89      116.64      4.42 o 
   3 -10   4       23.10       23.60      3.04 o 
   4 -10   4       41.42       35.98      4.91 o 
  -3  -9   4       62.16       59.29      5.24 o 
  -2  -9   4       52.88       49.86      4.28 o 
  -1  -9   4       34.36       33.10      2.86 o 
   0  -9   4      262.82      257.65      4.67 o 
   1  -9   4      418.73      394.75      5.59 o 
   2  -9   4      319.23      321.86      6.35 o 
   3  -9   4       19.56       22.49      2.79 o 
   4  -9   4        0.35       -2.08      2.70 o 
  -3  -8   4      133.51      135.27      6.53 o 
  -2  -8   4      148.88      135.17      4.71 o 
  -1  -8   4      594.55      594.71      8.69 o 
   0  -8   4       73.59       69.23      4.03 o 
   1  -8   4      871.43      875.35      9.47 o 
   2  -8   4      246.66      242.93      5.24 o 
   3  -8   4       59.30       56.93      3.56 o 
   4  -8   4       15.92       14.89      2.62 o 
  -4  -7   4        8.61       14.01      4.99 o 
  -3  -7   4       61.75       61.64      4.58 o 
  -2  -7   4      143.09      139.37      3.64 o 
  -1  -7   4     1116.89     1069.85      9.34 o 
   0  -7   4       33.08       40.09      1.77 o 
   1  -7   4      381.89      346.02      4.59 o 
   2  -7   4        0.05        1.29      1.29 o 
   3  -7   4       28.64       32.90      2.92 o 
   4  -7   4        8.69        9.36      2.36 o 
   5  -7   4        3.30       -4.43      5.03 o 
  -4  -6   4        1.41       -2.16      2.68 o 
  -3  -6   4      123.25      125.15      5.39 o 
  -2  -6   4      153.28      156.12      2.89 o 
  -1  -6   4      613.17      592.46      5.99 o 
   0  -6   4      725.75      772.35      7.28 o 
   1  -6   4     1845.53     1993.30     17.31 o 
   2  -6   4       49.65       49.48      1.89 o 
   3  -6   4       74.14       72.30      2.93 o 
   4  -6   4       15.12       17.23      2.40 o 
   5  -6   4       30.67       37.88      6.03 o 
  -4  -5   4      103.94      119.07      4.70 o 
  -3  -5   4       14.50       12.72      2.26 o 
  -2  -5   4      386.49      371.83      4.09 o 
  -1  -5   4       37.68       63.64      1.58 o 
   0  -5   4     1071.93     1029.54      8.27 o 
   1  -5   4      242.37      262.09      3.52 o 
   2  -5   4      600.54      596.05      5.38 o 
   3  -5   4      135.04      135.69      3.15 o 
   4  -5   4       93.19       96.79      4.08 o 
   5  -5   4        0.48        1.22      3.67 o 
  -4  -4   4        4.21        8.43      2.31 o 
  -3  -4   4       57.75       65.70      2.84 o 
  -2  -4   4      579.23      512.75      5.05 o 
  -1  -4   4      278.99      292.86      3.05 o 
   0  -4   4     2081.07     2122.05     15.63 o 
   1  -4   4     1374.08     1398.01     10.02 o 
   2  -4   4      525.57      512.68      5.02 o 
   3  -4   4       69.30       70.35      2.51 o 
   4  -4   4        0.80        6.22      1.97 o 
   5  -4   4        0.10        5.28      3.84 o 
  -5  -3   4        0.63       -0.36      4.14 o 
  -4  -3   4        4.88        4.90      2.04 o 
  -3  -3   4      130.87      123.08      2.65 o 
  -2  -3   4      564.39      568.14      5.28 o 
  -1  -3   4     1518.52     1617.80     22.21 o 
   0  -3   4      996.93     1011.38      7.86 o 
   1  -3   4      824.92      795.69      5.96 o 
   2  -3   4      488.29      491.59      5.89 o 
   3  -3   4       48.55       54.28      2.34 o 
   4  -3   4       20.98       18.37      2.15 o 
   5  -3   4        0.55       -3.65      3.65 o 
  -5  -2   4        7.18        5.99      3.80 o 
  -4  -2   4       13.26        9.25      2.80 o 
  -3  -2   4      607.54      589.26      7.46 o 
  -2  -2   4       13.83        9.26      0.67 o 
  -1  -2   4      930.69      932.83     28.12 o 
   0  -2   4        0.25        5.58      0.37 o 
   1  -2   4     3389.41     3442.90     21.22 o 
   2  -2   4        0.26       -0.17      0.68 o 
   3  -2   4      243.18      253.41      3.59 o 
   4  -2   4        0.05        0.46      1.68 o 
   5  -2   4        6.27        5.67      5.96 o 
  -5  -1   4        1.17       -0.32      2.86 o 
  -4  -1   4       19.67       18.11      2.54 o 
  -3  -1   4      261.87      264.01      3.17 o 
  -2  -1   4      492.43      510.88      4.88 o 
  -1  -1   4     1306.29     1344.53     32.55 o 
   0  -1   4      906.11      833.35      7.03 o 
   1  -1   4      113.66       95.68      1.25 o 
   2  -1   4       42.34       49.32      1.83 o 
   3  -1   4       77.62       88.50      2.67 o 
   4  -1   4        4.71        4.46      2.19 o 
   5  -1   4        3.63        4.80      4.04 o 
  -5   0   4       10.18       12.69      3.09 o 
  -4   0   4       72.36       81.92      3.47 o 
  -3   0   4       31.65       31.21      1.27 o 
  -2   0   4      600.27      568.09      5.08 o 
  -1   0   4        2.24        1.92      0.52 o 
   0   0   4     2898.90     2972.98     21.44 o 
   1   0   4      203.44      215.55      2.32 o 
   2   0   4       19.30       13.42      0.96 o 
   3   0   4        8.80        7.71      1.26 o 
   4   0   4       81.61       96.16      4.89 o 
   5   0   4        1.33       -3.66      3.66 o 
  -5   1   4       16.53       15.84      3.37 o 
  -4   1   4       22.90       26.45      2.48 o 
  -3   1   4      126.91      129.55      2.29 o 
  -2   1   4       33.72       44.18      1.22 o 
  -1   1   4      123.84      109.06      1.44 o 
   0   1   4     1561.18     1507.15     11.29 o 
   1   1   4      443.18      529.83      5.85 o 
   2   1   4     1122.05     1117.64      9.96 o 
   3   1   4       84.74       84.26      2.72 o 
   4   1   4        2.08       -1.75      3.08 o 
   5   1   4        0.68       -1.77      7.78 o 
  -5   2   4        1.47        0.65      2.80 o 
  -4   2   4       26.00       29.60      2.49 o 
  -3   2   4      165.91      159.90      2.64 o 
  -2   2   4     5054.68     5322.90     38.96 o 
  -1   2   4      898.07      848.74      6.74 o 
   0   2   4     2381.54     2517.95     23.33 o 
   1   2   4     1586.48     1625.35     15.47 o 
   2   2   4      389.45      378.79      4.21 o 
   3   2   4       11.92        6.33      1.14 o 
   4   2   4       68.77       60.46      5.01 o 
  -5   3   4        7.61        9.28      4.25 o 
  -4   3   4        1.94        1.00      1.96 o 
  -3   3   4      836.52      832.58      8.29 o 
  -2   3   4        0.83        0.37      0.68 o 
  -1   3   4      551.67      479.79      4.36 o 
   0   3   4       41.86       50.86      2.02 o 
   1   3   4      136.70      122.48      3.10 o 
   2   3   4        9.93       12.14      1.45 o 
   3   3   4       94.09      105.26      2.87 o 
   4   3   4        1.99        3.58      3.58 o 
  -5   4   4       17.52       18.67      4.63 o 
  -4   4   4       23.21       22.94      2.78 o 
  -3   4   4       56.21       53.70      2.55 o 
  -2   4   4       54.52       54.67      1.60 o 
  -1   4   4      804.97      809.82      7.44 o 
   0   4   4      264.05      265.83      5.01 o 
   1   4   4      732.49      760.10      8.31 o 
   2   4   4       20.68       25.63      1.83 o 
   3   4   4       18.99       22.88      2.54 o 
   4   4   4       14.23        9.92      4.03 o 
  -5   5   4        0.02       -0.22      4.12 o 
  -4   5   4       38.40       34.44      3.54 o 
  -3   5   4        8.61        9.99      1.84 o 
  -2   5   4      388.88      382.37      5.98 o 
  -1   5   4        3.32        4.53      1.11 o 
   0   5   4      925.38      961.10      9.49 o 
   1   5   4      315.53      308.95      4.72 o 
   2   5   4        1.70        2.67      1.61 o 
   3   5   4       13.85        7.18      3.39 o 
   4   5   4        0.98       -3.77      3.77 o 
  -4   6   4       44.36       41.59      3.87 o 
  -3   6   4        6.46        4.82      2.16 o 
  -2   6   4      784.16      765.24     10.11 o 
  -1   6   4        0.46        0.69      1.30 o 
   0   6   4      598.85      588.57      7.21 o 
   1   6   4       81.57       81.39      4.99 o 
   2   6   4      145.88      145.54      5.16 o 
   3   6   4        2.29        5.20      4.67 o 
  -4   7   4        5.22        3.32      3.13 o 
  -3   7   4       28.27       24.66      3.26 o 
  -2   7   4      201.15      200.78      7.28 o 
  -1   7   4       10.25       10.35      1.92 o 
   0   7   4      724.32      703.07      9.77 o 
   1   7   4       83.38       90.28      4.21 o 
   2   7   4       45.76       47.34      3.67 o 
   3   7   4        9.52       19.09      5.58 o 
  -4   8   4        0.03       -3.29      3.29 o 
  -3   8   4      147.50      169.22      8.05 o 
  -2   8   4        1.01        2.79      2.21 o 
  -1   8   4      372.52      379.96      7.64 o 
   0   8   4      123.63      125.97      4.78 o 
   1   8   4      151.08      164.01      5.70 o 
   2   8   4        4.71       -2.57      4.19 o 
   3   8   4       10.94        0.51      5.75 o 
  -4   9   4       15.18       13.24      6.58 o 
  -3   9   4       13.55       11.66      5.27 o 
  -2   9   4       22.50       20.96      3.64 o 
  -1   9   4      136.86      136.71      5.13 o 
   0   9   4        7.18       12.03      2.67 o 
   1   9   4       84.25       88.00      4.67 o 
   2   9   4        3.83       -1.39      6.22 o 
  -3  10   4       12.14       11.74      4.77 o 
  -2  10   4      103.87      101.76      7.18 o 
  -1  10   4       88.12       86.73      4.53 o 
   0  10   4       53.11       59.80      5.21 o 
   1  10   4       64.95       66.34     11.37 o 
  -2  11   4        4.53        3.53      4.70 o 
  -1  11   4        7.82        4.04      3.34 o 
   0  11   4       43.76       46.15      3.75 o 
   0 -13   5       58.60       58.77      8.32 o 
   1 -13   5        9.12        6.02      6.22 o 
   2 -13   5       65.79       66.85      7.08 o 
  -1 -12   5       97.66       98.40      6.07 o 
   0 -12   5       67.69       61.03      4.30 o 
   1 -12   5       86.62       87.15      5.88 o 
   2 -12   5       48.74       46.27      5.88 o 
   3 -12   5        4.62        2.34      6.70 o 
  -2 -11   5        0.98        1.09      4.91 o 
  -1 -11   5      241.01      246.86      9.34 o 
   0 -11   5       13.60        9.92      2.79 o 
   1 -11   5      232.76      231.80     11.20 o 
   2 -11   5       33.39       35.32      3.22 o 
   3 -11   5       48.64       51.70      3.83 o 
  -2 -10   5       75.33       79.88      6.30 o 
  -1 -10   5      191.97      178.37      5.75 o 
   0 -10   5      287.11      288.05      6.20 o 
   1 -10   5      246.98      253.52      4.83 o 
   2 -10   5      303.41      293.87      8.14 o 
   3 -10   5        1.49       -0.17      2.69 o 
   4 -10   5        8.07        6.38      3.73 o 
  -3  -9   5       14.45       14.60      3.71 o 
  -2  -9   5      418.52      410.24     10.57 o 
  -1  -9   5       38.44       32.64      2.89 o 
   0  -9   5       83.30       93.42      3.37 o 
   1  -9   5       19.95       18.35      1.69 o 
   2  -9   5       65.00       67.19      3.30 o 
   3  -9   5      164.14      168.00      5.19 o 
   4  -9   5        0.46        2.28      2.78 o 
  -3  -8   5       26.73       26.15      7.18 o 
  -2  -8   5      184.48      179.09      4.64 o 
  -1  -8   5        6.00        2.32      1.82 o 
   0  -8   5      750.18      739.29      8.18 o 
   1  -8   5        6.54        5.04      1.30 o 
   2  -8   5      376.24      382.91      6.10 o 
   3  -8   5        8.27        7.46      2.38 o 
   4  -8   5       22.92       22.58      3.00 o 
  -4  -7   5        4.64        6.07      3.53 o 
  -3  -7   5        4.03        6.85      3.86 o 
  -2  -7   5       24.68       20.40      2.15 o 
  -1  -7   5      457.73      476.32      5.32 o 
   0  -7   5      722.99      769.22      7.12 o 
   1  -7   5      124.50      117.44      3.29 o 
   2  -7   5      230.99      218.60      4.36 o 
   3  -7   5       15.84       19.63      2.19 o 
   4  -7   5        2.02       -2.06      2.17 o 
   5  -7   5        1.59        1.96      4.94 o 
  -4  -6   5        0.85        0.26      2.74 o 
  -3  -6   5      345.22      337.09      8.07 o 
  -2  -6   5       20.97       23.31      1.41 o 
  -1  -6   5     1536.20     1538.81     13.40 o 
   0  -6   5        1.41        2.77      0.69 o 
   1  -6   5     1185.91     1122.20     11.11 o 
   2  -6   5      167.29      167.08      3.33 o 
   3  -6   5       74.83       80.36      3.06 o 
   4  -6   5        1.85        2.13      2.12 o 
   5  -6   5       25.23       35.18     11.25 o 
  -4  -5   5       42.76       39.84      3.05 o 
  -3  -5   5      106.44      110.39      3.58 o 
  -2  -5   5      152.85      157.06      2.45 o 
  -1  -5   5      786.99      772.09      7.06 o 
   0  -5   5        2.56        6.14      0.62 o 
   1  -5   5      555.63      507.82      4.76 o 
   2  -5   5      511.88      561.72      5.56 o 
   3  -5   5       33.72       31.84      2.09 o 
   4  -5   5        3.45        5.00      2.14 o 
   5  -5   5        4.91        3.36      3.80 o 
  -4  -4   5        3.55        6.18      2.17 o 
  -3  -4   5      129.66      125.34      3.74 o 
  -2  -4   5      567.49      557.68      5.72 o 
  -1  -4   5     1917.01     2024.04     16.81 o 
   0  -4   5     1670.92     1656.23     13.97 o 
   1  -4   5       46.25       35.71      1.36 o 
   2  -4   5      241.45      230.19      3.14 o 
   3  -4   5       71.47       78.74      2.22 o 
   4  -4   5        3.13        2.03      2.01 o 
   5  -4   5        5.10        4.09      3.95 o 
  -5  -3   5        8.47        7.06      3.23 o 
  -4  -3   5      126.89      127.08      4.25 o 
  -3  -3   5      112.87      109.07      2.09 o 
  -2  -3   5     1115.02     1122.60      9.74 o 
  -1  -3   5      374.33      398.04      5.55 o 
   0  -3   5      590.81      514.07      4.55 o 
   1  -3   5      519.03      582.99      4.63 o 
   2  -3   5      458.72      465.82      4.66 o 
   3  -3   5      231.31      220.45      4.62 o 
   4  -3   5       63.74       64.27      3.06 o 
   5  -3   5        0.02        6.09      3.84 o 
  -5  -2   5       34.07       31.68      3.61 o 
  -4  -2   5        0.76        0.06      1.88 o 
  -3  -2   5      369.58      360.61      3.77 o 
  -2  -2   5      891.15      870.27      8.58 o 
  -1  -2   5      757.61      730.01     20.10 o 
   0  -2   5     2638.78     2744.16     22.44 o 
   1  -2   5     1042.23     1047.00      7.59 o 
   2  -2   5      296.44      284.36      3.56 o 
   3  -2   5      131.87      135.59      2.85 o 
   4  -2   5       14.30       19.49      2.28 o 
   5  -2   5        0.16       -3.45      3.65 o 
  -5  -1   5       18.86       15.19      3.19 o 
  -4  -1   5        5.95        9.39      2.14 o 
  -3  -1   5      168.60      161.16      2.68 o 
  -2  -1   5      199.87      190.02      2.80 o 
  -1  -1   5     1589.12     1567.34     37.57 o 
   0  -1   5     1939.60     2093.57     18.32 o 
   1  -1   5      723.11      695.35      5.34 o 
   2  -1   5      161.11      150.03      2.44 o 
   3  -1   5       34.43       33.55      2.22 o 
   4  -1   5       39.93       37.39      3.87 o 
   5  -1   5       10.54       16.66      4.34 o 
  -5   0   5        9.29       13.08      4.63 o 
  -4   0   5        4.22        1.22      1.86 o 
  -3   0   5      346.74      349.86      4.26 o 
  -2   0   5      471.36      492.15      4.78 o 
  -1   0   5      900.87      877.20      9.64 o 
   0   0   5     1233.10     1256.06     10.40 o 
   1   0   5     2649.95     2771.53     21.94 o 
   2   0   5        0.14        0.75      0.84 o 
   3   0   5      127.60      122.76      3.00 o 
   4   0   5       25.19       28.95      3.41 o 
   5   0   5        0.54        4.74      4.11 o 
  -5   1   5        3.86        5.08      2.87 o 
  -4   1   5       30.61       34.25      2.61 o 
  -3   1   5      149.87      150.36      2.47 o 
  -2   1   5      559.78      572.98      6.48 o 
  -1   1   5     3484.12     3850.88     31.07 o 
   0   1   5     1878.13     1850.34     13.83 o 
   1   1   5     1199.74     1265.11     13.18 o 
   2   1   5       42.19       48.28      1.79 o 
   3   1   5      233.06      210.26      3.85 o 
   4   1   5       19.85       15.38      3.67 o 
  -5   2   5        1.28       -0.22      3.23 o 
  -4   2   5       54.95       56.38      3.04 o 
  -3   2   5      255.35      250.80      3.37 o 
  -2   2   5     2885.23     2951.65     24.47 o 
  -1   2   5        6.34        8.12      0.67 o 
   0   2   5      730.59      664.11      5.93 o 
   1   2   5      167.67      189.28      3.12 o 
   2   2   5      391.86      390.72      4.65 o 
   3   2   5       36.90       40.90      2.09 o 
   4   2   5        0.19       -0.90      3.28 o 
  -5   3   5       11.27       10.95      4.12 o 
  -4   3   5        6.07        9.26      2.11 o 
  -3   3   5      187.75      190.50      3.73 o 
  -2   3   5       64.88       66.39      1.75 o 
  -1   3   5      519.69      500.62      5.14 o 
   0   3   5      271.56      244.31      3.73 o 
   1   3   5        1.78        2.56      1.26 o 
   2   3   5      149.08      141.82      3.36 o 
   3   3   5        8.52        8.49      1.62 o 
   4   3   5       63.09       63.04      5.47 o 
  -5   4   5        5.45       11.62      4.36 o 
  -4   4   5       24.87       24.61      2.86 o 
  -3   4   5       73.08       79.55      3.45 o 
  -2   4   5       49.49       53.19      1.69 o 
  -1   4   5      729.72      692.93      7.38 o 
   0   4   5      234.24      242.07      6.05 o 
   1   4   5     1109.16     1116.67     11.75 o 
   2   4   5      213.01      207.63      7.78 o 
   3   4   5        0.46        3.16      2.13 o 
   4   4   5        1.70        2.23      4.02 o 
  -5   5   5        1.80       -0.63      4.12 o 
  -4   5   5        7.95        4.54      3.10 o 
  -3   5   5       88.04       90.65      5.51 o 
  -2   5   5        1.44        2.36      1.27 o 
  -1   5   5      708.58      678.37      8.12 o 
   0   5   5       24.50       28.02      1.72 o 
   1   5   5      754.82      719.98      9.36 o 
   2   5   5       32.00       23.19      2.36 o 
   3   5   5       56.17       61.40      6.22 o 
   4   5   5        2.62        3.39      4.24 o 
  -4   6   5       11.02        9.03      3.15 o 
  -3   6   5       21.88       18.41      2.55 o 
  -2   6   5      246.52      240.61      4.87 o 
  -1   6   5      395.52      386.56      6.46 o 
   0   6   5      137.46      133.75      3.34 o 
   1   6   5       38.52       39.17      3.73 o 
   2   6   5       78.19       91.12      6.87 o 
   3   6   5        1.03       -1.12      3.52 o 
  -4   7   5       11.04       11.26      3.51 o 
  -3   7   5        9.73        9.21      4.32 o 
  -2   7   5      394.34      382.31      7.28 o 
  -1   7   5       63.87       72.36      3.58 o 
   0   7   5      101.95      109.22      3.89 o 
   1   7   5        5.69        8.53      2.63 o 
   2   7   5       49.94       46.91      4.73 o 
   3   7   5        4.12       -4.77      4.77 o 
  -4   8   5        0.61        4.17      6.34 o 
  -3   8   5       20.73       24.22      4.42 o 
  -2   8   5       48.08       45.26      3.94 o 
  -1   8   5        0.85       -0.98      2.20 o 
   0   8   5      155.33      161.48      4.85 o 
   1   8   5       62.71       66.59      5.80 o 
   2   8   5       30.11       33.14      5.75 o 
  -3   9   5       10.67       11.49      4.60 o 
  -2   9   5       40.70       38.05      5.28 o 
  -1   9   5       51.08       59.41      3.88 o 
   0   9   5       81.26       73.12      7.29 o 
   1   9   5        6.98       12.60      3.18 o 
   2   9   5       52.01       42.59      9.81 o 
  -3  10   5       10.44        7.12      4.89 o 
  -2  10   5       12.44       20.32      4.89 o 
  -1  10   5       59.28       54.07      4.68 o 
   0  10   5       16.48       15.01      3.20 o 
   1  10   5       15.80       22.87      5.92 o 
  -2  11   5        0.33       -1.52      4.53 o 
  -1  11   5       14.05       10.95      5.50 o 
   0  11   5        7.82       10.87      3.40 o 
   0 -13   6       65.21       60.41      6.45 o 
   1 -13   6       27.95       24.04      5.74 o 
   2 -13   6       52.31       57.20      8.02 o 
  -1 -12   6       25.62       26.77      3.62 o 
   0 -12   6      158.88      170.04      7.67 o 
   1 -12   6        1.35       -1.52      3.51 o 
   2 -12   6       24.54       25.21      4.63 o 
   3 -12   6        2.36        2.42      4.77 o 
  -2 -11   6       11.33        6.83      4.66 o 
  -1 -11   6      103.81      110.59      5.13 o 
   0 -11   6      272.04      278.71      6.51 o 
   1 -11   6       65.26       61.03      4.82 o 
   2 -11   6       96.52       94.53      5.03 o 
   3 -11   6       19.49       16.56      3.71 o 
  -2 -10   6       35.76       37.09      3.60 o 
  -1 -10   6      405.06      403.43      8.60 o 
   0 -10   6       18.08       18.08      2.34 o 
   1 -10   6       18.25       20.83      2.44 o 
   2 -10   6        7.40        4.45      2.26 o 
   3 -10   6        0.63       -2.46      2.46 o 
   4 -10   6       16.61       14.69      3.29 o 
  -3  -9   6       42.98       46.17      7.27 o 
  -2  -9   6        1.37        3.23      2.10 o 
  -1  -9   6      525.25      516.17      9.08 o 
   0  -9   6      245.76      231.68      4.64 o 
   1  -9   6      396.23      389.02      5.79 o 
   2  -9   6        2.66        2.84      1.96 o 
   3  -9   6      155.16      181.71      5.48 o 
   4  -9   6        1.26        0.63      2.83 o 
  -3  -8   6       27.62       25.47      3.68 o 
  -2  -8   6      306.75      309.81      6.95 o 
  -1  -8   6       19.20       16.64      2.14 o 
   0  -8   6      852.85      834.06      8.80 o 
   1  -8   6      285.11      293.59      5.26 o 
   2  -8   6      124.49      130.05      4.91 o 
   3  -8   6        8.93       13.27      2.46 o 
   4  -8   6       25.39       27.93      2.91 o 
  -4  -7   6       38.01       45.24      4.91 o 
  -3  -7   6       19.18       20.25      3.17 o 
  -2  -7   6      343.66      335.24      5.38 o 
  -1  -7   6        8.26        6.90      1.01 o 
   0  -7   6     2771.43     2769.13     22.07 o 
   1  -7   6       64.85       69.88      2.40 o 
   2  -7   6      279.42      293.69      5.07 o 
   3  -7   6       37.66       36.69      2.55 o 
   4  -7   6        1.44        3.52      2.30 o 
  -4  -6   6       19.55       22.08      3.59 o 
  -3  -6   6      226.61      225.52      5.74 o 
  -2  -6   6      536.12      504.94      6.84 o 
  -1  -6   6      397.35      404.22      4.20 o 
   0  -6   6      483.72      469.64      4.39 o 
   1  -6   6       82.37       77.07      2.12 o 
   2  -6   6      179.66      176.42      4.08 o 
   3  -6   6        0.29       -1.31      1.67 o 
   4  -6   6        0.25        1.57      2.16 o 
   5  -6   6        1.76       -0.56      4.82 o 
  -4  -5   6        1.29       -0.48      2.08 o 
  -3  -5   6       95.43      100.13      3.38 o 
  -2  -5   6      137.80      130.28      2.40 o 
  -1  -5   6      993.62     1009.98      8.48 o 
   0  -5   6     1154.24     1307.88     10.89 o 
   1  -5   6      153.69      120.53      1.84 o 
   2  -5   6      121.63      120.15      2.43 o 
   3  -5   6      158.77      166.04      4.04 o 
   4  -5   6       79.28       71.46      3.38 o 
   5  -5   6        0.11        0.51      3.81 o 
  -4  -4   6        1.79        1.55      2.18 o 
  -3  -4   6      263.09      264.41      3.97 o 
  -2  -4   6      503.69      566.27      5.63 o 
  -1  -4   6     1043.31     1029.65     10.77 o 
   0  -4   6       72.87       58.05      1.28 o 
   1  -4   6     1027.45     1009.79      7.87 o 
   2  -4   6       27.19       34.64      1.37 o 
   3  -4   6      154.19      150.85      3.55 o 
   4  -4   6       19.48       15.09      2.31 o 
   5  -4   6        6.46       12.58      4.38 o 
  -4  -3   6       46.08       47.72      2.71 o 
  -3  -3   6       20.10       21.27      1.40 o 
  -2  -3   6      364.06      367.38      4.38 o 
  -1  -3   6     1854.80     1916.60     22.94 o 
   0  -3   6     3375.91     3404.99     27.71 o 
   1  -3   6     1884.73     1924.51     14.03 o 
   2  -3   6      738.41      752.05      7.27 o 
   3  -3   6       47.84       43.25      1.85 o 
   4  -3   6       25.40       31.80      2.55 o 
   5  -3   6        6.78        4.73      7.01 o 
  -5  -2   6        3.53       -0.21      2.78 o 
  -4  -2   6      101.14      115.14      4.96 o 
  -3  -2   6        0.96        1.21      0.83 o 
  -2  -2   6      971.12      952.18     11.00 o 
  -1  -2   6       21.11       23.26      2.04 o 
   0  -2   6      706.10      654.76      6.67 o 
   1  -2   6      317.46      331.71      2.99 o 
   2  -2   6       81.84       76.41      1.65 o 
   3  -2   6       66.03       60.16      2.28 o 
   4  -2   6        5.57        4.32      2.35 o 
   5  -2   6        3.66        2.08      3.94 o 
  -5  -1   6       11.08       12.23      3.01 o 
  -4  -1   6       60.01       62.86      3.11 o 
  -3  -1   6        2.97        3.07      0.99 o 
  -2  -1   6      659.24      658.79      8.94 o 
  -1  -1   6      597.34      574.64      8.16 o 
   0  -1   6     2766.27     2764.95     22.78 o 
   1  -1   6      350.36      326.64      3.16 o 
   2  -1   6      688.30      736.96      7.52 o 
   3  -1   6       75.62       90.73      2.88 o 
   4  -1   6       10.31       12.01      2.61 o 
   5  -1   6        0.06       -0.61      4.01 o 
  -5   0   6        8.47       12.50      3.01 o 
  -4   0   6       10.40       14.06      2.16 o 
  -3   0   6      214.20      216.02      3.16 o 
  -2   0   6      141.87      152.52      2.65 o 
  -1   0   6     1347.99     1318.03     14.24 o 
   0   0   6       14.51       14.55      0.71 o 
   1   0   6     1048.61     1097.81      9.50 o 
   2   0   6       33.73       34.14      1.48 o 
   3   0   6       29.18       31.85      2.07 o 
   4   0   6       42.48       37.52      3.73 o 
  -5   1   6       12.69        8.71      2.89 o 
  -4   1   6        1.69        1.94      1.86 o 
  -3   1   6      262.18      263.01      3.64 o 
  -2   1   6      340.16      366.38      3.67 o 
  -1   1   6      965.64      925.95      8.33 o 
   0   1   6      127.12      147.31      1.97 o 
   1   1   6      360.52      320.75      5.00 o 
   2   1   6        0.35        0.19      0.84 o 
   3   1   6      357.24      354.80      5.24 o 
   4   1   6        3.46        5.30      3.34 o 
  -5   2   6        3.27        3.20      2.79 o 
  -4   2   6       35.50       34.27      2.63 o 
  -3   2   6       20.66       17.50      1.61 o 
  -2   2   6      508.57      511.04      5.22 o 
  -1   2   6      680.44      684.45      6.86 o 
   0   2   6      129.16      115.73      1.89 o 
   1   2   6      115.26      116.10      3.96 o 
   2   2   6       55.98       60.65      2.04 o 
   3   2   6       18.53       15.18      1.83 o 
   4   2   6        8.09       10.52      3.90 o 
  -5   3   6        0.18        3.88      3.78 o 
  -4   3   6        6.14        7.70      2.35 o 
  -3   3   6      426.08      482.27      8.08 o 
  -2   3   6      165.85      153.91      2.59 o 
  -1   3   6      679.39      703.48      6.38 o 
   0   3   6     1715.04     1662.02     24.33 o 
   1   3   6      312.50      322.48      4.69 o 
   2   3   6      144.97      147.34      3.60 o 
   3   3   6        0.67       14.75      1.90 o 
   4   3   6        1.20        1.38      3.63 o 
  -5   4   6        7.85        4.96      4.05 o 
  -4   4   6      173.90      173.95      6.86 o 
  -3   4   6       36.75       33.19      4.11 o 
  -2   4   6      277.08      275.05      4.38 o 
  -1   4   6      181.67      178.30      3.04 o 
   0   4   6       42.14       40.97      2.23 o 
   1   4   6       30.41       30.99      1.81 o 
   2   4   6      230.07      222.05      5.91 o 
   3   4   6       13.94        7.26      2.44 o 
   4   4   6        7.90        8.50      4.17 o 
  -4   5   6        7.08        6.49      2.92 o 
  -3   5   6       56.15       59.33      3.28 o 
  -2   5   6       79.85       79.07      2.85 o 
  -1   5   6      194.31      193.58      3.48 o 
   0   5   6      329.73      313.41      4.67 o 
   1   5   6      284.33      259.64      5.43 o 
   2   5   6        1.10        1.53      2.28 o 
   3   5   6       17.26       22.42      3.57 o 
  -4   6   6        0.27        0.68      2.91 o 
  -3   6   6       66.98       65.92      3.67 o 
  -2   6   6       38.10       38.01      3.10 o 
  -1   6   6      696.30      703.04      9.77 o 
   0   6   6        0.19        1.47      1.71 o 
   1   6   6        4.12        3.88      2.20 o 
   2   6   6       10.96        3.52      2.62 o 
   3   6   6        5.10        7.47      3.99 o 
  -4   7   6       19.95       24.85      3.82 o 
  -3   7   6       29.16       28.30      4.25 o 
  -2   7   6       11.93       12.73      4.91 o 
  -1   7   6      231.92      225.49      5.72 o 
   0   7   6       24.36       14.85      2.53 o 
   1   7   6      195.27      185.87      5.93 o 
   2   7   6       12.01        9.30      3.07 o 
   3   7   6        8.48       12.33      5.75 o 
  -4   8   6        6.87        9.64      4.66 o 
  -3   8   6       46.61       46.61      5.45 o 
  -2   8   6       32.05       29.70      5.38 o 
  -1   8   6       68.04       59.51      3.32 o 
   0   8   6       14.73       18.13      2.82 o 
   1   8   6       24.23       20.89      3.44 o 
   2   8   6       15.16       27.83      5.92 o 
  -3   9   6        0.25       -5.98      5.98 o 
  -2   9   6       89.50       90.52      6.78 o 
  -1   9   6       58.70       64.04      4.19 o 
   0   9   6      205.71      202.35      6.48 o 
   1   9   6       39.14       53.37      4.33 o 
  -2  10   6        1.57        2.45      5.27 o 
  -1  10   6       11.83       14.25      4.49 o 
   0  10   6       25.64       23.54      3.60 o 
   1  10   6        1.00       -1.20      4.01 o 
   0 -13   7       11.92       15.57      4.26 o 
   1 -13   7       69.60       63.36     11.25 o 
   2 -13   7        1.18        4.27      4.87 o 
  -1 -12   7       33.92       35.20      3.90 o 
   0 -12   7       84.08       90.39      5.54 o 
   1 -12   7      157.57      153.78      7.29 o 
   2 -12   7        9.76       15.05      4.27 o 
   3 -12   7       14.75       14.64      5.31 o 
  -2 -11   7      127.13      124.15      5.15 o 
  -1 -11   7        7.73        5.95      2.50 o 
   0 -11   7      328.58      320.66      8.66 o 
   1 -11   7       33.07       39.84      4.34 o 
   2 -11   7       38.44       37.84      4.59 o 
   3 -11   7       21.85       12.69      4.32 o 
  -2 -10   7       70.23       88.61      4.20 o 
  -1 -10   7        1.56        1.15      2.10 o 
   0 -10   7      463.23      465.75      8.03 o 
   1 -10   7       15.16       13.02      2.20 o 
   2 -10   7      187.19      182.41      6.08 o 
   3 -10   7       12.22       11.23      2.80 o 
   4 -10   7       13.64       15.39      3.95 o 
  -3  -9   7       85.02       79.92      6.38 o 
  -2  -9   7      101.01       84.59      3.43 o 
  -1  -9   7     1062.50     1042.49     13.67 o 
   0  -9   7       79.68       85.63      3.88 o 
   1  -9   7      622.04      586.57      8.13 o 
   2  -9   7        7.11       10.65      2.14 o 
   3  -9   7       85.63       88.05      4.03 o 
   4  -9   7        1.31        4.77      2.99 o 
  -3  -8   7      121.20      121.39      5.77 o 
  -2  -8   7        2.42        1.70      1.66 o 
  -1  -8   7      243.82      249.31      5.04 o 
   0  -8   7      103.90       97.65      2.76 o 
   1  -8   7      692.95      667.89      8.35 o 
   2  -8   7       71.03       65.78      3.51 o 
   3  -8   7        1.88       -2.11      2.18 o 
   4  -8   7       16.05       11.83      2.72 o 
  -4  -7   7       28.83       28.30      3.73 o 
  -3  -7   7       96.01      105.92      4.60 o 
  -2  -7   7      134.35      138.50      3.87 o 
  -1  -7   7      140.64      135.32      2.50 o 
   0  -7   7      135.33      136.71      2.57 o 
   1  -7   7      711.98      695.01      8.32 o 
   2  -7   7       56.99       62.63      2.67 o 
   3  -7   7      133.35      131.62      4.03 o 
   4  -7   7        0.95        0.24      2.29 o 
  -4  -6   7        2.13        4.10      2.76 o 
  -3  -6   7        4.04        7.05      1.99 o 
  -2  -6   7      406.34      397.72      5.00 o 
  -1  -6   7      279.52      299.28      3.34 o 
   0  -6   7      896.76      872.35      9.81 o 
   1  -6   7       31.38       39.43      2.61 o 
   2  -6   7       79.09       82.54      2.43 o 
   3  -6   7       28.22       33.16      3.01 o 
   4  -6   7       22.74       27.18      2.73 o 
  -4  -5   7       86.99       95.95      3.73 o 
  -3  -5   7       25.26       26.62      1.99 o 
  -2  -5   7      754.01      764.52      7.70 o 
  -1  -5   7      420.63      444.06      4.49 o 
   0  -5   7     1770.25     1788.65     14.54 o 
   1  -5   7       30.77       37.53      1.96 o 
   2  -5   7      357.95      369.76      4.67 o 
   3  -5   7       63.71       71.27      2.96 o 
   4  -5   7       65.07       66.68      3.87 o 
   5  -5   7        0.02        0.36      3.81 o 
  -4  -4   7        0.96        1.54      1.83 o 
  -3  -4   7       96.60       98.63      2.30 o 
  -2  -4   7      172.40      156.79      2.68 o 
  -1  -4   7      270.28      240.89      3.56 o 
   0  -4   7      817.63      830.69      7.17 o 
   1  -4   7     1402.75     1453.71     11.99 o 
   2  -4   7      186.78      200.43      3.40 o 
   3  -4   7      130.29      133.86      3.74 o 
   4  -4   7        9.06        5.21      2.19 o 
   5  -4   7        0.59        6.47      4.05 o 
  -4  -3   7       34.75       35.20      2.34 o 
  -3  -3   7      389.81      371.37      4.02 o 
  -2  -3   7       93.53       89.93      8.02 o 
  -1  -3   7      928.28      883.11     17.56 o 
   0  -3   7      121.03      132.24      2.35 o 
   1  -3   7      381.20      363.74      3.65 o 
   2  -3   7        3.40        6.54      0.89 o 
   3  -3   7       11.27       12.42      1.83 o 
   4  -3   7       42.71       36.85      2.73 o 
   5  -3   7        0.06        7.87      5.65 o 
  -5  -2   7        3.25        5.71      3.39 o 
  -4  -2   7       31.59       29.74      2.50 o 
  -3  -2   7      222.58      218.38      2.80 o 
  -2  -2   7      250.03      249.89      5.91 o 
  -1  -2   7      657.08      600.56     34.67 o 
   0  -2   7      171.84      171.12      2.28 o 
   1  -2   7      545.47      556.29      4.73 o 
   2  -2   7       53.39       55.82      1.70 o 
   3  -2   7      171.73      163.71      3.94 o 
   4  -2   7        9.66       12.59      2.65 o 
   5  -2   7        2.90       -0.68      4.06 o 
  -5  -1   7        0.38        1.88      2.71 o 
  -4  -1   7      240.71      227.06      5.11 o 
  -3  -1   7        8.53        7.09      1.03 o 
  -2  -1   7      477.11      463.38      6.67 o 
  -1  -1   7      401.05      419.05      6.32 o 
   0  -1   7     1508.55     1520.07     13.84 o 
   1  -1   7      448.98      455.79      4.32 o 
   2  -1   7      480.10      478.35      5.26 o 
   3  -1   7       12.06       16.40      1.92 o 
   4  -1   7        5.45        8.87      2.58 o 
  -5   0   7        0.75       -1.31      2.63 o 
  -4   0   7       29.63       36.06      2.62 o 
  -3   0   7       11.23        9.94      1.18 o 
  -2   0   7      866.51      851.24      8.38 o 
  -1   0   7       29.93       36.90      0.90 o 
   0   0   7      389.61      366.90      4.01 o 
   1   0   7       71.99       71.04      1.73 o 
   2   0   7      155.43      147.46      2.96 o 
   3   0   7       21.07       15.69      1.70 o 
   4   0   7       18.43       25.56      3.54 o 
  -5   1   7        2.15        0.34      3.42 o 
  -4   1   7       36.29       42.90      2.76 o 
  -3   1   7      143.05      141.07      3.07 o 
  -2   1   7      155.27      155.84      2.89 o 
  -1   1   7     1124.48     1147.48      9.92 o 
   0   1   7     1282.06     1325.63     10.77 o 
   1   1   7      197.10      168.39      2.69 o 
   2   1   7       27.51       23.83      1.41 o 
   3   1   7       39.26       42.06      2.73 o 
   4   1   7       13.11       21.66      4.82 o 
  -5   2   7        0.87        5.99      3.04 o 
  -4   2   7        2.21        0.29      1.84 o 
  -3   2   7       92.62       96.07      3.43 o 
  -2   2   7      243.90      267.31      3.11 o 
  -1   2   7      785.23      759.17      7.57 o 
   0   2   7     1035.14     1107.30     10.13 o 
   1   2   7      523.48      538.28      6.54 o 
   2   2   7      142.13      126.94      2.94 o 
   3   2   7        1.36        0.69      1.65 o 
   4   2   7        2.03       -0.62      3.45 o 
  -5   3   7       11.18       10.80      3.95 o 
  -4   3   7      131.03      111.10      4.48 o 
  -3   3   7      777.88      749.99     11.10 o 
  -2   3   7      135.92      126.33      2.47 o 
  -1   3   7      454.69      437.60      4.74 o 
   0   3   7      673.79      714.40      9.14 o 
   1   3   7      122.96      128.68      3.65 o 
   2   3   7        0.26       -1.74      2.02 o 
   3   3   7       29.74       31.90      2.95 o 
   4   3   7        0.91        2.91      3.81 o 
  -4   4   7       58.60       55.76      3.59 o 
  -3   4   7       16.04       16.62      2.28 o 
  -2   4   7      198.08      184.69      3.66 o 
  -1   4   7       92.72       81.22      2.82 o 
   0   4   7       99.12      101.67      2.70 o 
   1   4   7       58.48       55.71      3.98 o 
   2   4   7      142.53      141.30      7.19 o 
   3   4   7       16.88       17.67      2.83 o 
   4   4   7        1.31       -5.50      5.98 o 
  -4   5   7        2.11        2.51      3.19 o 
  -3   5   7        2.43        2.17      2.56 o 
  -2   5   7      172.14      183.44      4.83 o 
  -1   5   7        0.34       -0.53      1.19 o 
   0   5   7      572.42      584.14      7.62 o 
   1   5   7       93.87       76.06      3.76 o 
   2   5   7       15.98       22.32      3.08 o 
   3   5   7        2.85        2.26      3.10 o 
  -4   6   7        9.85        9.09      3.23 o 
  -3   6   7       38.70       43.81      4.12 o 
  -2   6   7       73.51       67.69      4.19 o 
  -1   6   7       87.54      102.45      3.32 o 
   0   6   7      620.67      609.61     11.26 o 
   1   6   7        0.43       -1.71      2.17 o 
   2   6   7       46.41       47.87      4.15 o 
   3   6   7        1.50        1.57      3.84 o 
  -4   7   7        2.18        1.60      3.38 o 
  -3   7   7       84.10       81.30      6.46 o 
  -2   7   7       55.93       46.77      4.83 o 
  -1   7   7      194.37      197.04      4.96 o 
   0   7   7        0.94        3.49      2.22 o 
   1   7   7       29.29       36.43      3.45 o 
   2   7   7        0.55       -1.25      2.84 o 
  -3   8   7       42.20       27.42      4.83 o 
  -2   8   7       14.10       16.66      4.42 o 
  -1   8   7       84.99       83.22      4.37 o 
   0   8   7       41.35       45.75      3.87 o 
   1   8   7       79.15       78.93      6.20 o 
   2   8   7       10.40        8.66      5.55 o 
  -3   9   7        1.39       -4.29      4.29 o 
  -2   9   7       22.25       29.68      5.17 o 
  -1   9   7        0.85        7.09      3.97 o 
   0   9   7       20.86       27.02      3.92 o 
   1   9   7       39.60       34.69      3.98 o 
  -2  10   7       23.66       24.90      5.46 o 
  -1  10   7       15.40       14.14     12.33 o 
   0  10   7       34.55       43.93     10.77 o 
   0 -13   8       75.54       84.46      6.02 o 
   1 -13   8       33.89       33.44      6.34 o 
   2 -13   8       21.56       12.19      5.21 o 
  -1 -12   8      125.20      124.17      9.08 o 
   0 -12   8        0.74        1.90      2.81 o 
   1 -12   8      142.78      131.16      7.00 o 
   2 -12   8        1.79        7.08      3.99 o 
   3 -12   8       18.47       21.49      5.62 o 
  -2 -11   8       85.98       94.61      4.64 o 
  -1 -11   8      111.40      128.68      4.95 o 
   0 -11   8       54.50       57.16      3.41 o 
   1 -11   8      104.56      101.96      5.72 o 
   2 -11   8       14.26       10.74      4.28 o 
   3 -11   8       11.78       19.23      5.66 o 
  -2 -10   8      225.88      224.88      6.95 o 
  -1 -10   8      103.46      101.55      6.30 o 
   0 -10   8      377.56      356.57      7.06 o 
   1 -10   8       79.21       79.64      4.22 o 
   2 -10   8       88.98       95.86      7.87 o 
   3 -10   8        3.55        2.91      3.18 o 
   4 -10   8       18.67       15.20      5.44 o 
  -3  -9   8        8.38        5.51      2.89 o 
  -2  -9   8      165.10      167.86      4.44 o 
  -1  -9   8        1.85       -0.22      1.82 o 
   0  -9   8      271.30      268.72      5.60 o 
   1  -9   8       24.88       22.20      2.30 o 
   2  -9   8       18.86       24.32      2.45 o 
   3  -9   8        4.06        0.79      2.37 o 
   4  -9   8        3.68        5.05      2.98 o 
  -3  -8   8       53.14       52.28      3.81 o 
  -2  -8   8      246.79      225.72      5.58 o 
  -1  -8   8        4.44        4.13      1.68 o 
   0  -8   8       34.26       42.78      2.21 o 
   1  -8   8        2.36        0.83      1.37 o 
   2  -8   8      550.71      556.02      9.61 o 
   3  -8   8        1.81        0.12      2.27 o 
   4  -8   8       16.65       17.68      4.13 o 
  -3  -7   8       93.33       99.59      4.04 o 
  -2  -7   8       10.62        7.66      1.54 o 
  -1  -7   8     1125.75     1132.36     11.31 o 
   0  -7   8       59.56       70.17      2.72 o 
   1  -7   8      948.34      935.34     10.55 o 
   2  -7   8       45.45       44.86      2.44 o 
   3  -7   8       55.90       55.10      3.23 o 
   4  -7   8        0.87        2.39      2.37 o 
  -4  -6   8        1.37       -1.92      2.73 o 
  -3  -6   8      106.97      108.99      3.81 o 
  -2  -6   8      152.88      165.59      2.94 o 
  -1  -6   8     1486.06     1510.46     14.20 o 
   0  -6   8        7.20        8.54      0.98 o 
   1  -6   8      912.55      918.97      8.85 o 
   2  -6   8       11.91       16.16      2.10 o 
   3  -6   8       11.14       16.02      2.09 o 
   4  -6   8       11.71       13.11      3.27 o 
  -4  -5   8      112.84      115.72      4.92 o 
  -3  -5   8       68.91       73.38      2.58 o 
  -2  -5   8      501.18      500.16      6.72 o 
  -1  -5   8      295.57      299.63      3.30 o 
   0  -5   8      874.20      822.90      7.69 o 
   1  -5   8      106.81      103.96      1.99 o 
   2  -5   8        2.35        1.29      1.25 o 
   3  -5   8        1.23        1.56      1.71 o 
   4  -5   8        3.86        4.12      2.24 o 
  -4  -4   8       46.74       51.98      2.69 o 
  -3  -4   8        1.40        1.42      1.11 o 
  -2  -4   8      627.13      619.07     11.33 o 
  -1  -4   8      112.17      126.67      2.38 o 
   0  -4   8      113.53       74.52      1.68 o 
   1  -4   8        3.74        3.33      0.66 o 
   2  -4   8      357.71      345.32      4.41 o 
   3  -4   8       68.45       63.35      2.81 o 
   4  -4   8        0.52       -0.94      2.08 o 
  -4  -3   8        3.28        6.26      1.98 o 
  -3  -3   8      146.87      143.06      2.43 o 
  -2  -3   8      548.60      555.63     12.09 o 
  -1  -3   8      355.63      326.78      8.59 o 
   0  -3   8      796.66      788.28      7.62 o 
   1  -3   8      175.49      168.08      2.37 o 
   2  -3   8      348.61      345.90      3.98 o 
   3  -3   8        2.66        2.04      1.65 o 
   4  -3   8       14.56       13.56      2.33 o 
  -4  -2   8        0.78       -0.47      1.83 o 
  -3  -2   8      538.76      539.78      6.63 o 
  -2  -2   8       22.47       29.42      2.54 o 
  -1  -2   8     1657.32     1604.40     19.15 o 
   0  -2   8     1334.57     1411.10     12.01 o 
   1  -2   8     1505.80     1546.81     12.17 o 
   2  -2   8      226.42      222.12      3.39 o 
   3  -2   8       84.88       91.62      3.20 o 
   4  -2   8        0.91        0.12      2.38 o 
  -4  -1   8        0.42        5.09      2.30 o 
  -3  -1   8      277.52      288.74      3.73 o 
  -2  -1   8        6.83        7.19      1.27 o 
  -1  -1   8     1191.01     1152.87     14.04 o 
   0  -1   8       54.52       52.38      1.44 o 
   1  -1   8       56.98       45.13      1.94 o 
   2  -1   8       30.34       29.95      1.56 o 
   3  -1   8        5.59        8.52      1.64 o 
   4  -1   8        0.12       -1.33      2.42 o 
  -5   0   8       10.06       12.38      3.57 o 
  -4   0   8       30.23       32.45      2.47 o 
  -3   0   8       19.95       22.13      1.52 o 
  -2   0   8      300.55      297.07      3.63 o 
  -1   0   8      946.52      951.14      8.80 o 
   0   0   8      634.81      655.94      6.55 o 
   1   0   8      670.30      698.13      6.98 o 
   2   0   8      355.15      354.30      5.57 o 
   3   0   8       21.46       18.19      1.99 o 
   4   0   8        1.07        5.34      2.65 o 
  -5   1   8        0.09        3.83      5.50 o 
  -4   1   8       28.94       31.04      2.52 o 
  -3   1   8        0.90        1.45      1.40 o 
  -2   1   8      704.94      675.78      6.95 o 
  -1   1   8      130.51      143.27      2.69 o 
   0   1   8      997.25     1014.35      8.59 o 
   1   1   8       40.99       46.31      2.17 o 
   2   1   8       13.01       19.89      1.49 o 
   3   1   8       16.20        9.15      1.87 o 
   4   1   8        0.70       -3.11      3.11 o 
  -4   2   8       53.00       51.03      3.23 o 
  -3   2   8      274.73      268.95      5.46 o 
  -2   2   8      412.52      412.71      4.59 o 
  -1   2   8      145.90      157.20      2.62 o 
   0   2   8      253.74      243.59      3.55 o 
   1   2   8       40.18       41.69      1.92 o 
   2   2   8      319.51      299.35      5.34 o 
   3   2   8        9.95        3.60      1.84 o 
   4   2   8       14.00       19.58      4.20 o 
  -4   3   8       34.01       26.74      2.84 o 
  -3   3   8      166.99      169.60      4.62 o 
  -2   3   8      102.23       93.71      2.41 o 
  -1   3   8      109.48      107.27      2.14 o 
   0   3   8       87.69       77.85      3.15 o 
   1   3   8      438.47      435.36      6.04 o 
   2   3   8        0.57       -1.22      1.79 o 
   3   3   8       31.36       39.73      3.42 o 
   4   3   8        0.74       -3.15      6.34 o 
  -4   4   8        9.56       20.16      2.80 o 
  -3   4   8       12.24       15.60      2.29 o 
  -2   4   8        7.24        8.01      1.87 o 
  -1   4   8      460.58      471.72      6.21 o 
   0   4   8       13.12       14.36      1.49 o 
   1   4   8       68.73       70.95      5.56 o 
   2   4   8        9.87        4.95      2.42 o 
   3   4   8       29.07       31.86      3.24 o 
  -4   5   8        8.87       10.98      3.23 o 
  -3   5   8       58.49       53.60      3.32 o 
  -2   5   8      209.30      197.58      6.12 o 
  -1   5   8       31.05       35.00      2.31 o 
   0   5   8      187.83      191.63      4.05 o 
   1   5   8      223.28      207.07      6.20 o 
   2   5   8        0.23        2.83      2.67 o 
   3   5   8        0.38        4.18      3.31 o 
  -4   6   8        5.27        8.27      3.36 o 
  -3   6   8        3.57        2.09      2.81 o 
  -2   6   8       81.21       85.41      4.86 o 
  -1   6   8       18.34       12.06      2.69 o 
   0   6   8      267.89      291.89      6.62 o 
   1   6   8        0.27        1.79      2.41 o 
   2   6   8       30.83       35.17      3.83 o 
   3   6   8        1.56        4.45      6.70 o 
  -3   7   8       42.31       46.36      5.29 o 
  -2   7   8      105.97       97.00     13.04 o 
  -1   7   8        5.24        6.90      3.51 o 
   0   7   8        7.52        9.01      2.55 o 
   1   7   8       11.51       21.82      3.26 o 
   2   7   8        1.98        1.54      3.45 o 
  -3   8   8       29.35       40.24      5.64 o 
  -2   8   8       14.77       11.85      4.42 o 
  -1   8   8        0.99        5.08      5.86 o 
   0   8   8       14.91       13.93      3.32 o 
   1   8   8        0.90       -0.93      2.87 o 
  -2   9   8       36.00       31.31      5.45 o 
  -1   9   8       27.77       33.50      5.12 o 
   0   9   8        0.02       -1.50      3.66 o 
   1   9   8       24.68       29.26      4.57 o 
   0 -13   9      102.29       93.35      7.56 o 
   1 -13   9        5.58       10.89      6.34 o 
  -1 -12   9       54.76       63.21      3.95 o 
   0 -12   9      133.85      130.92      5.58 o 
   1 -12   9       39.47       34.57      4.53 o 
   2 -12   9       29.34       43.43      5.89 o 
  -2 -11   9        4.24        3.72      2.86 o 
  -1 -11   9      215.03      211.43      5.89 o 
   0 -11   9       67.69       68.78      3.68 o 
   1 -11   9       45.76       50.75      5.75 o 
   2 -11   9       49.19       51.16      4.91 o 
   3 -11   9        2.98        1.27      5.15 o 
  -2 -10   9       25.38       28.30      2.92 o 
  -1 -10   9      317.47      318.32      6.54 o 
   0 -10   9        8.56       11.61      2.21 o 
   1 -10   9      242.22      242.59      6.58 o 
   2 -10   9        1.39       -1.54      2.92 o 
   3 -10   9        5.91        9.78      3.82 o 
  -3  -9   9       41.23       44.06      4.63 o 
  -2  -9   9       89.69       96.93      3.84 o 
  -1  -9   9      197.79      213.12      5.00 o 
   0  -9   9        6.01        6.74      1.93 o 
   1  -9   9      144.48      147.04      5.73 o 
   2  -9   9        8.78        7.21      2.64 o 
   3  -9   9       83.39       88.07      4.90 o 
   4  -9   9        0.25       -2.13      3.33 o 
  -3  -8   9        2.12        2.14      2.42 o 
  -2  -8   9      585.73      555.52      9.41 o 
  -1  -8   9      154.65      154.83      4.07 o 
   0  -8   9     1679.62     1643.86     19.40 o 
   1  -8   9       60.98       55.45      2.86 o 
   2  -8   9      421.18      416.30      7.04 o 
   3  -8   9        1.18        1.79      2.29 o 
   4  -8   9        1.44        2.61      2.83 o 
  -3  -7   9       49.32       54.74      4.49 o 
  -2  -7   9       81.43       85.01      2.94 o 
  -1  -7   9      522.40      485.65      8.90 o 
   0  -7   9      398.02      388.94      4.67 o 
   1  -7   9      139.33      143.56      3.87 o 
   2  -7   9      141.03      143.08      5.45 o 
   3  -7   9        2.63        1.31      2.14 o 
   4  -7   9        7.63        7.82      2.56 o 
  -4  -6   9        6.35       11.01      2.73 o 
  -3  -6   9       62.63       69.28      3.03 o 
  -2  -6   9       33.24       33.82      1.47 o 
  -1  -6   9      798.01      770.96      7.90 o 
   0  -6   9      424.00      427.99      4.77 o 
   1  -6   9      410.27      406.88      4.86 o 
   2  -6   9       69.90       71.78      2.75 o 
   3  -6   9        5.30        7.67      1.98 o 
   4  -6   9        0.25       -0.88      2.24 o 
  -4  -5   9        6.60        6.34      1.99 o 
  -3  -5   9      199.83      197.45      3.70 o 
  -2  -5   9        2.47        3.32      1.53 o 
  -1  -5   9      569.84      555.80      5.72 o 
   0  -5   9        0.79        1.51      0.84 o 
   1  -5   9      402.74      403.59      4.62 o 
   2  -5   9        8.57        6.72      1.62 o 
   3  -5   9       72.62       73.83      3.09 o 
   4  -5   9       18.35       11.13      2.46 o 
  -4  -4   9       37.92       38.16      2.35 o 
  -3  -4   9       80.88       81.35      2.35 o 
  -2  -4   9      385.56      372.21     13.83 o 
  -1  -4   9     1127.46     1142.54     13.10 o 
   0  -4   9      178.02      163.37      2.46 o 
   1  -4   9      291.80      296.27      3.46 o 
   2  -4   9      233.24      223.95      3.51 o 
   3  -4   9      283.62      282.84      5.30 o 
   4  -4   9        9.19       12.62      2.40 o 
  -4  -3   9       81.27       80.88      4.38 o 
  -3  -3   9        5.07        7.01      1.38 o 
  -2  -3   9      486.19      486.89      9.55 o 
  -1  -3   9       70.14       74.06      2.13 o 
   0  -3   9     1257.35     1289.24     13.48 o 
   1  -3   9      299.72      332.81      3.71 o 
   2  -3   9      483.51      483.62      5.36 o 
   3  -3   9        5.05        7.49      1.82 o 
   4  -3   9        1.31        0.90      2.53 o 
  -4  -2   9        6.94       12.38      1.97 o 
  -3  -2   9       44.68       45.32      1.75 o 
  -2  -2   9      650.53      630.40     11.50 o 
  -1  -2   9      500.69      506.14      6.98 o 
   0  -2   9      621.59      604.84      5.92 o 
   1  -2   9      238.73      233.06      3.53 o 
   2  -2   9       22.35       23.70      1.52 o 
   3  -2   9       25.02       19.59      2.35 o 
   4  -2   9        1.97       -0.32      2.47 o 
  -4  -1   9       24.81       26.75      2.24 o 
  -3  -1   9      268.86      270.91      4.87 o 
  -2  -1   9        9.68       10.78      1.26 o 
  -1  -1   9      110.09      103.03      1.59 o 
   0  -1   9      393.68      438.66      4.68 o 
   1  -1   9       23.53       22.20      1.72 o 
   2  -1   9      250.64      228.06      3.70 o 
   3  -1   9       42.69       48.89      2.46 o 
   4  -1   9       20.09       21.84      3.06 o 
  -4   0   9        0.08       -0.95      1.76 o 
  -3   0   9      205.71      214.65      3.69 o 
  -2   0   9        2.15        2.39      0.81 o 
  -1   0   9     1428.94     1421.52     12.89 o 
   0   0   9        1.06       21.20      2.35 o 
   1   0   9      489.46      492.06      6.04 o 
   2   0   9        9.53       11.81      1.40 o 
   3   0   9       49.23       56.05      2.80 o 
   4   0   9        2.96        8.40      2.86 o 
  -4   1   9        7.69        7.52      2.07 o 
  -3   1   9       94.58       99.98      3.31 o 
  -2   1   9       16.23       19.21      1.22 o 
  -1   1   9      202.38      186.88      2.53 o 
   0   1   9       49.40       52.31      1.58 o 
   1   1   9      120.82      110.11      2.47 o 
   2   1   9        5.07        1.97      1.33 o 
   3   1   9       27.31       25.45      2.75 o 
   4   1   9        4.74        1.43      4.94 o 
  -4   2   9       12.37       18.26      2.48 o 
  -3   2   9        1.04        3.45      1.69 o 
  -2   2   9      400.73      393.85      4.94 o 
  -1   2   9      198.43      200.75      4.74 o 
   0   2   9      172.69      163.24      2.98 o 
   1   2   9       35.31       28.17      1.85 o 
   2   2   9      305.76      299.87      5.26 o 
   3   2   9        0.25        0.14      1.90 o 
   4   2   9        0.08       -5.03      6.58 o 
  -4   3   9        3.46        3.60      2.94 o 
  -3   3   9        2.22       16.37      2.21 o 
  -2   3   9      204.14      217.80      4.79 o 
  -1   3   9       58.39       61.19      2.27 o 
   0   3   9      221.28      223.61      4.42 o 
   1   3   9       23.82       20.53      1.94 o 
   2   3   9        1.46       -0.21      1.80 o 
   3   3   9        2.31        0.00      2.38 o 
  -4   4   9      142.64      122.29      7.67 o 
  -3   4   9       64.29       69.77      3.50 o 
  -2   4   9      179.83      164.65      4.60 o 
  -1   4   9      518.71      526.58      7.74 o 
   0   4   9      124.17      121.55      3.15 o 
   1   4   9       60.93       76.60      3.90 o 
   2   4   9        2.57        1.01      2.13 o 
   3   4   9        2.17        6.27      3.25 o 
  -4   5   9        1.50        3.42      3.05 o 
  -3   5   9       25.92       29.51      2.97 o 
  -2   5   9        1.14       -0.60      2.42 o 
  -1   5   9       36.34       46.16      4.97 o 
   0   5   9        0.83       -0.64      1.50 o 
   1   5   9      116.03      125.55      7.50 o 
   2   5   9       39.07       27.71      3.58 o 
   3   5   9        5.59        4.49      4.31 o 
  -4   6   9        2.02        6.95      3.39 o 
  -3   6   9       16.13        9.21      3.85 o 
  -2   6   9       31.75       35.81      4.36 o 
  -1   6   9      111.69       99.90      5.96 o 
   0   6   9        1.65        0.05      2.67 o 
   1   6   9       19.46       26.81      4.70 o 
   2   6   9        2.02        1.35      3.11 o 
  -3   7   9        3.47        1.20      4.29 o 
  -2   7   9      103.07      109.33      7.01 o 
  -1   7   9      151.52      133.43     15.44 o 
   0   7   9        1.71        1.55      6.34 o 
   1   7   9       24.17       21.86      3.97 o 
   2   7   9        2.14       -0.37      3.32 o 
  -3   8   9        1.54       -1.40      4.53 o 
  -2   8   9       49.18       45.15      5.65 o 
  -1   8   9        4.56        1.00      3.72 o 
   0   8   9       54.45       52.17      5.57 o 
   1   8   9       10.51       16.41      4.87 o 
  -2   9   9        6.80       10.26      5.27 o 
  -1   9   9       32.37       31.68      5.17 o 
   0   9   9       10.44        7.69      4.34 o 
   1 -13  10       96.31      105.25     12.80 o 
  -1 -12  10       12.56        9.65      3.29 o 
   0 -12  10       86.66       87.42      4.81 o 
   1 -12  10       31.77       37.06      4.57 o 
   2 -12  10       48.32       46.67      6.06 o 
  -2 -11  10       83.68       83.35      4.22 o 
  -1 -11  10       25.77       30.76      3.02 o 
   0 -11  10      304.82      298.07      6.70 o 
   1 -11  10       12.97        6.10      3.34 o 
   2 -11  10       53.74       47.78      4.79 o 
   3 -11  10        0.06        9.90      4.80 o 
  -2 -10  10       52.47       58.00      3.92 o 
  -1 -10  10      262.39      258.54      5.93 o 
   0 -10  10       48.42       59.61      3.35 o 
   1 -10  10       58.69       47.88      5.26 o 
   2 -10  10       52.02       62.48      7.16 o 
   3 -10  10       11.00       17.83      4.94 o 
  -3  -9  10       87.87      102.12      8.58 o 
  -2  -9  10        5.05        5.21      2.08 o 
  -1  -9  10      457.48      446.49      7.45 o 
   0  -9  10       66.10       72.91      3.37 o 
   1  -9  10      553.94      567.01     10.08 o 
   2  -9  10       18.77       11.54      3.23 o 
   3  -9  10       49.07       56.72      5.10 o 
   4  -9  10        3.38        1.03      3.96 o 
  -3  -8  10       93.65       92.39      5.24 o 
  -2  -8  10      173.62      168.54      6.03 o 
  -1  -8  10       88.73       89.86      3.22 o 
   0  -8  10      145.44      129.39      3.88 o 
   1  -8  10       19.46       19.26      2.39 o 
   2  -8  10        5.71        2.29      2.08 o 
   3  -8  10       12.84        9.45      3.11 o 
   4  -8  10        0.77       -2.16      3.70 o 
  -3  -7  10       40.93       43.67      2.81 o 
  -2  -7  10        8.46       10.12      1.61 o 
  -1  -7  10       13.93       16.47      1.67 o 
   0  -7  10      427.32      400.35      6.31 o 
   1  -7  10      234.29      237.24      4.74 o 
   2  -7  10        8.21       10.39      1.85 o 
   3  -7  10       19.94       18.45      2.56 o 
   4  -7  10        5.81        7.12      2.88 o 
  -4  -6  10       29.25       31.63      3.08 o 
  -3  -6  10       14.15       17.06      1.96 o 
  -2  -6  10      328.39      326.40      5.10 o 
  -1  -6  10       17.84       15.77      1.14 o 
   0  -6  10      864.14      848.03      8.65 o 
   1  -6  10       22.58       22.76      1.32 o 
   2  -6  10      527.92      530.07      7.76 o 
   3  -6  10       20.06       23.80      2.38 o 
   4  -6  10        0.16       -0.81      2.31 o 
  -4  -5  10        2.78        2.32      1.77 o 
  -3  -5  10      117.60      117.89      4.84 o 
  -2  -5  10      539.88      550.51     10.98 o 
  -1  -5  10      239.58      222.52      3.76 o 
   0  -5  10      520.48      515.76      5.65 o 
   1  -5  10       51.08       45.32      1.83 o 
   2  -5  10        9.23        6.16      1.27 o 
   3  -5  10       10.38       15.27      2.14 o 
   4  -5  10       29.70       25.77      2.76 o 
  -4  -4  10        6.84        6.71      1.90 o 
  -3  -4  10      350.16      362.54      8.89 o 
  -2  -4  10        0.84        2.39      2.04 o 
  -1  -4  10      794.66      761.48      9.28 o 
   0  -4  10       79.46       84.59      1.86 o 
   1  -4  10      109.65      112.63      2.19 o 
   2  -4  10       26.30       25.92      1.55 o 
   3  -4  10       29.89       25.69      2.32 o 
   4  -4  10        0.02        1.70      2.22 o 
  -4  -3  10        2.88        5.18      1.76 o 
  -3  -3  10       73.03       74.32      4.43 o 
  -2  -3  10       16.28       19.97      2.64 o 
  -1  -3  10      252.45      224.78      3.43 o 
   0  -3  10      255.25      264.35      3.46 o 
   1  -3  10      188.48      182.39      3.47 o 
   2  -3  10       20.45       17.99      1.31 o 
   3  -3  10        1.75        0.83      1.74 o 
   4  -3  10        0.45       -1.40      2.43 o 
  -4  -2  10      106.27      102.30      3.68 o 
  -3  -2  10       22.03       23.28      2.10 o 
  -2  -2  10      247.12      237.55      6.80 o 
  -1  -2  10       16.63       17.53      1.18 o 
   0  -2  10      176.02      168.84      2.54 o 
   1  -2  10      477.13      492.56      5.59 o 
   2  -2  10       32.98       33.45      1.78 o 
   3  -2  10       30.52       27.30      2.08 o 
   4  -2  10        1.77       -1.95      3.81 o 
  -4  -1  10       73.25       77.35      3.10 o 
  -3  -1  10        8.25        8.57      1.17 o 
  -2  -1  10     1208.13     1197.63     14.88 o 
  -1  -1  10       36.42       35.78      1.32 o 
   0  -1  10     1433.28     1466.40     13.10 o 
   1  -1  10       66.19       61.83      2.73 o 
   2  -1  10      122.62      121.56      4.43 o 
   3  -1  10        0.03       -0.86      1.71 o 
   4  -1  10       26.28       24.66      3.81 o 
  -4   0  10       21.89       24.34      2.28 o 
  -3   0  10       57.57       55.58      2.39 o 
  -2   0  10      112.04      111.61      2.22 o 
  -1   0  10        8.49       10.62      0.88 o 
   0   0  10      240.05      260.02      4.39 o 
   1   0  10       20.87       25.24      1.62 o 
   2   0  10        1.49        0.45      1.29 o 
   3   0  10        1.06        0.82      1.94 o 
   4   0  10        0.61        1.96      3.34 o 
  -4   1  10        2.14        2.73      2.04 o 
  -3   1  10      127.37      132.58      3.83 o 
  -2   1  10       80.65       73.92      2.21 o 
  -1   1  10      500.64      517.28      5.29 o 
   0   1  10       87.80       97.11      2.11 o 
   1   1  10      295.15      303.21      3.92 o 
   2   1  10       45.35       40.49      2.26 o 
   3   1  10       44.43       52.80      4.85 o 
   4   1  10        0.14        6.56     11.01 o 
  -4   2  10        7.39        9.43      2.37 o 
  -3   2  10       86.75       86.06      3.48 o 
  -2   2  10      139.92      145.25      3.41 o 
  -1   2  10      602.93      607.00      7.40 o 
   0   2  10       21.19       24.72      1.47 o 
   1   2  10       11.94       10.18      1.35 o 
   2   2  10        4.79        1.58      1.59 o 
   3   2  10        0.20        0.89      2.75 o 
  -4   3  10       58.72       59.44      3.59 o 
  -3   3  10       96.46       84.70      3.64 o 
  -2   3  10      207.61      209.09      4.91 o 
  -1   3  10      119.95      111.58      3.67 o 
   0   3  10       97.91      106.16      4.90 o 
   1   3  10      321.44      296.09      5.91 o 
   2   3  10        3.06        3.00      2.03 o 
   3   3  10        0.48       -0.40      2.96 o 
  -4   4  10       49.21       46.40      3.77 o 
  -3   4  10        0.09       -0.73      2.08 o 
  -2   4  10       13.20       21.43      2.91 o 
  -1   4  10        0.42       -1.22      1.60 o 
   0   4  10      221.25      220.47      5.78 o 
   1   4  10        0.16        0.92      2.19 o 
   2   4  10       35.76       37.88      5.30 o 
   3   4  10        0.39        3.20      3.33 o 
  -4   5  10        1.40        2.99      3.11 o 
  -3   5  10        3.81        4.31      2.51 o 
  -2   5  10       69.73       67.58      4.66 o 
  -1   5  10       30.52       30.94      3.91 o 
   0   5  10       18.33       18.65      3.74 o 
   1   5  10       14.18       23.37      5.16 o 
   2   5  10       17.13       20.53      3.48 o 
  -3   6  10       36.47       26.93      4.54 o 
  -2   6  10        5.78       -0.24      5.03 o 
  -1   6  10      171.98      201.77      8.34 o 
   0   6  10      105.14       91.84      6.38 o 
   1   6  10        3.67        2.06      3.32 o 
   2   6  10        6.41        3.29      3.75 o 
  -3   7  10       12.80       11.55      4.54 o 
  -2   7  10        4.44        1.19      4.05 o 
  -1   7  10      114.40      101.63     11.13 o 
   0   7  10        0.01       -0.72      3.50 o 
   1   7  10       36.44       35.59      5.57 o 
  -2   8  10       23.76       32.61      5.50 o 
  -1   8  10        2.98        5.43      4.12 o 
   0   8  10       12.72       23.90      7.18 o 
  -1 -12  11      129.51      131.77      5.24 o 
   0 -12  11       10.42       10.38      2.81 o 
   1 -12  11       34.99       40.25      7.30 o 
   2 -12  11       14.08       21.97      5.23 o 
  -1 -11  11       63.49       64.14      3.73 o 
   0 -11  11      129.50      122.46      4.63 o 
   1 -11  11       42.16       47.19      6.14 o 
   2 -11  11       24.51       24.68      5.47 o 
   3 -11  11        3.48        8.64      4.89 o 
  -2 -10  11      130.64      127.29      5.13 o 
  -1 -10  11        0.82        0.33      2.05 o 
   0 -10  11      144.26      144.36      4.68 o 
   1 -10  11        6.41        9.30      3.19 o 
   2 -10  11       20.77       18.59      3.82 o 
   3 -10  11        5.93        8.81      4.03 o 
  -2  -9  11      192.25      186.41      6.05 o 
  -1  -9  11       90.28       87.16      3.49 o 
   0  -9  11      143.40      148.82      4.83 o 
   1  -9  11        0.65       -1.57      2.11 o 
   2  -9  11       48.66       54.93      4.54 o 
   3  -9  11        8.63        7.81      3.75 o 
  -3  -8  11       35.68       45.13      3.03 o 
  -2  -8  11       71.81       78.99      3.59 o 
  -1  -8  11       50.11       47.28      2.52 o 
   0  -8  11      101.34      107.39      5.96 o 
   1  -8  11      166.19      157.43      5.07 o 
   2  -8  11       10.34       10.36      2.65 o 
   3  -8  11        3.89       -1.82      3.23 o 
   4  -8  11        0.03       -3.72      3.72 o 
  -3  -7  11      278.83      259.09      6.93 o 
  -2  -7  11        0.44       -0.34      1.57 o 
  -1  -7  11      625.25      612.00     10.03 o 
   0  -7  11       77.32       69.63      4.28 o 
   1  -7  11      898.05      878.77     11.57 o 
   2  -7  11        0.88       -1.35      2.36 o 
   3  -7  11       69.58       64.58      4.94 o 
   4  -7  11        1.94       -3.01      3.59 o 
  -3  -6  11       12.16       14.63      3.19 o 
  -2  -6  11      481.63      471.53      9.63 o 
  -1  -6  11      241.03      234.44      3.33 o 
   0  -6  11      119.10      105.28      3.08 o 
   1  -6  11        5.98        9.24      1.49 o 
   2  -6  11       10.94        8.02      1.80 o 
   3  -6  11       30.15       25.43      3.34 o 
   4  -6  11        3.60        3.34      3.22 o 
  -4  -5  11       15.22       11.28      2.26 o 
  -3  -5  11       14.62       12.58      8.62 o 
  -2  -5  11      472.83      456.81      9.90 o 
  -1  -5  11      102.17      100.78      2.55 o 
   0  -5  11      535.85      542.31      6.00 o 
   1  -5  11      145.60      152.05      2.56 o 
   2  -5  11       49.73       56.35      2.76 o 
   3  -5  11       56.25       61.27      3.25 o 
   4  -5  11        0.22       -3.49      3.49 o 
  -4  -4  11       17.49       16.72      2.43 o 
  -3  -4  11       21.41       23.34      3.34 o 
  -2  -4  11      271.31      259.30      6.96 o 
  -1  -4  11      131.84      123.26      2.69 o 
   0  -4  11      283.01      285.74      4.13 o 
   1  -4  11        2.51        3.63      0.93 o 
   2  -4  11       43.32       44.36      1.86 o 
   3  -4  11       39.52       32.37      2.48 o 
   4  -4  11       31.70       30.13      3.40 o 
  -4  -3  11       11.53       12.20      2.19 o 
  -3  -3  11      321.47      316.01      8.31 o 
  -2  -3  11       57.73       61.79      3.81 o 
  -1  -3  11      114.13      105.92      2.44 o 
   0  -3  11      126.50      135.51      2.13 o 
   1  -3  11      584.51      571.88      6.29 o 
   2  -3  11      369.37      330.09      5.65 o 
   3  -3  11       30.50       39.56      2.57 o 
   4  -3  11        0.71        2.63      3.22 o 
  -4  -2  11       14.96       13.34      3.63 o 
  -3  -2  11      166.83      176.20      8.39 o 
  -2  -2  11       18.98       15.79      2.86 o 
  -1  -2  11     1424.01     1412.00     12.99 o 
   0  -2  11        6.61        7.28      0.98 o 
   1  -2  11      549.53      552.10      6.61 o 
   2  -2  11        0.03       -1.12      1.12 o 
   3  -2  11       17.03       20.81      2.36 o 
   4  -2  11        0.83        4.03      3.27 o 
  -4  -1  11        9.58        8.03      1.88 o 
  -3  -1  11       17.43       22.58      1.73 o 
  -2  -1  11      239.36      237.07      4.21 o 
  -1  -1  11      161.32      146.90      2.33 o 
   0  -1  11      180.42      182.27      4.15 o 
   1  -1  11       21.46       20.95      1.58 o 
   2  -1  11        8.86       14.91      1.52 o 
   3  -1  11       22.50       19.75      2.68 o 
   4  -1  11        0.11       -3.07      3.07 o 
  -4   0  11       31.20       28.50      2.94 o 
  -3   0  11        2.13        1.95      1.49 o 
  -2   0  11      366.36      365.42      5.77 o 
  -1   0  11       11.99       11.07      1.09 o 
   0   0  11       49.79       65.34      2.69 o 
   1   0  11       86.00       73.09      2.51 o 
   2   0  11       40.55       51.34      2.31 o 
   3   0  11       41.33       33.50      3.49 o 
   4   0  11       12.59       20.77      4.77 o 
  -4   1  11       13.20       11.19      2.42 o 
  -3   1  11       25.51       23.87      2.17 o 
  -2   1  11      268.58      266.88      5.05 o 
  -1   1  11        5.58        6.64      1.64 o 
   0   1  11      701.66      712.55      8.36 o 
   1   1  11      157.30      168.06      3.91 o 
   2   1  11       41.99       46.24      3.06 o 
   3   1  11        0.78        7.17      2.49 o 
  -4   2  11       10.87        7.79      2.38 o 
  -3   2  11       44.80       51.45      2.90 o 
  -2   2  11       14.34       11.25      1.81 o 
  -1   2  11      147.29      148.79      6.58 o 
   0   2  11       19.62       18.69      1.51 o 
   1   2  11        1.06        0.02      1.16 o 
   2   2  11       59.77       46.23      3.12 o 
   3   2  11        1.22       -0.95      3.45 o 
  -4   3  11       16.14       14.05      2.80 o 
  -3   3  11       52.57       55.09      3.21 o 
  -2   3  11        5.96        3.76      1.87 o 
  -1   3  11       64.59       76.59      4.05 o 
   0   3  11        1.62        4.41      3.30 o 
   1   3  11      242.34      228.79      7.16 o 
   2   3  11        2.43       -2.07      2.07 o 
   3   3  11        3.00        5.24      4.08 o 
  -4   4  11        0.38       -1.31      2.53 o 
  -3   4  11       41.99       37.20      3.08 o 
  -2   4  11        6.04        8.53      2.78 o 
  -1   4  11       41.70       38.26      3.51 o 
   0   4  11       19.90       30.27      4.08 o 
   1   4  11        0.94       -2.79      2.79 o 
   2   4  11        8.64       14.29      4.92 o 
  -3   5  11       10.12        4.32      5.38 o 
  -2   5  11      127.51      129.00      6.93 o 
  -1   5  11       53.18       46.26      4.60 o 
   0   5  11       60.31       64.41      5.52 o 
   1   5  11        1.68        1.62      3.54 o 
   2   5  11        8.02        5.95      4.47 o 
  -3   6  11        9.00        9.78      6.34 o 
  -2   6  11        5.08        3.16      3.85 o 
  -1   6  11       16.59       23.27      4.37 o 
   0   6  11       49.00       55.65      5.52 o 
   1   6  11       10.47        8.38      4.42 o 
  -2   7  11       13.16        9.38      4.60 o 
  -1   7  11       15.66       23.19      4.77 o 
   0   7  11        0.56        4.01      5.74 o 
   1   7  11        2.63        4.26      4.47 o 
  -1   8  11        0.73        5.22      4.38 o 
   0 -12  12       79.16       81.52      4.94 o 
   1 -12  12        3.09        1.36      4.25 o 
   2 -12  12       42.58       51.51      6.26 o 
  -1 -11  12      116.35      118.37      4.67 o 
   0 -11  12        0.00        0.29      2.53 o 
   1 -11  12      108.34      116.60      6.22 o 
   2 -11  12        0.02       -3.24      4.08 o 
  -2 -10  12       62.64       63.95      3.86 o 
  -1 -10  12      252.69      253.35      5.86 o 
   0 -10  12       82.24       88.96      4.35 o 
   1 -10  12      108.57      115.26      5.11 o 
   2 -10  12        4.82        2.47      3.40 o 
   3 -10  12       27.06       29.81     10.77 o 
  -2  -9  12      167.71      167.67      4.66 o 
  -1  -9  12       18.93       23.14      2.40 o 
   0  -9  12      200.31      201.41      5.60 o 
   1  -9  12       22.59       24.24      2.84 o 
   2  -9  12       36.60       34.69      4.05 o 
   3  -9  12        0.51        3.53      3.71 o 
  -3  -8  12       10.29       12.59      2.18 o 
  -2  -8  12      295.05      289.79      5.66 o 
  -1  -8  12        8.51        6.69      1.74 o 
   0  -8  12      382.15      381.90      7.33 o 
   1  -8  12       11.50        6.34      2.45 o 
   2  -8  12      273.48      257.00      7.98 o 
   3  -8  12        0.00        0.33      3.36 o 
  -3  -7  12      102.49       99.58      7.81 o 
  -2  -7  12       58.70       59.09      2.38 o 
  -1  -7  12      468.56      440.70      6.70 o 
   0  -7  12        3.03        1.64      1.68 o 
   1  -7  12      117.85      108.36      6.32 o 
   2  -7  12        3.77        6.02      2.58 o 
   3  -7  12       13.54        7.72      3.51 o 
   4  -7  12       20.01       16.40      5.84 o 
  -3  -6  12        6.35       17.89      4.87 o 
  -2  -6  12       79.84       63.14      4.80 o 
  -1  -6  12      196.94      195.19      3.58 o 
   0  -6  12      237.90      232.63      4.43 o 
   1  -6  12      129.74      130.84      5.63 o 
   2  -6  12       20.61       16.78      2.72 o 
   3  -6  12       78.47       85.11      5.44 o 
   4  -6  12        4.89        6.12      3.87 o 
  -3  -5  12       46.78       61.79      9.45 o 
  -2  -5  12      112.80      110.90      5.22 o 
  -1  -5  12      558.23      541.57      6.09 o 
   0  -5  12      286.24      278.50      4.92 o 
   1  -5  12      284.79      287.68      5.18 o 
   2  -5  12        1.15        1.90      2.13 o 
   3  -5  12        7.19        8.33      3.25 o 
   4  -5  12        2.66        4.51      3.75 o 
  -4  -4  12       36.14       43.57      6.44 o 
  -3  -4  12       51.74       57.52      4.42 o 
  -2  -4  12      243.71      229.95      7.78 o 
  -1  -4  12       96.54       99.75      2.91 o 
   0  -4  12      190.73      197.01      3.07 o 
   1  -4  12       31.39       32.94      2.35 o 
   2  -4  12      176.04      183.66      4.48 o 
   3  -4  12        8.43        3.91      2.73 o 
   4  -4  12        0.66        4.03      4.65 o 
  -4  -3  12       42.28       40.61      3.73 o 
  -3  -3  12       11.11       14.35      3.10 o 
  -2  -3  12      489.58      479.29     11.74 o 
  -1  -3  12        2.35        2.33      0.75 o 
   0  -3  12      156.92      155.21      2.93 o 
   1  -3  12      163.20      158.82      4.41 o 
   2  -3  12       70.51       70.98      3.46 o 
   3  -3  12        2.37        2.27      2.66 o 
   4  -3  12        1.05       -3.39      4.54 o 
  -4  -2  12        6.25       13.67      2.69 o 
  -3  -2  12       33.15       29.81      3.89 o 
  -2  -2  12        3.71        1.63      2.83 o 
  -1  -2  12       91.82       95.45      1.98 o 
   0  -2  12      125.18      120.58      2.71 o 
   1  -2  12       21.40       23.95      1.95 o 
   2  -2  12        1.09        0.49      1.62 o 
   3  -2  12        7.51        7.95      2.55 o 
   4  -2  12        0.12       -3.69      4.91 o 
  -4  -1  12        6.64        7.84      1.88 o 
  -3  -1  12       70.09       70.42      3.07 o 
  -2  -1  12        9.00        9.48      1.14 o 
  -1  -1  12      496.63      500.56      6.41 o 
   0  -1  12        0.69        1.48      1.38 o 
   1  -1  12        5.29        7.37      1.63 o 
   2  -1  12       63.73       50.26      3.02 o 
   3  -1  12        0.47        3.05      2.71 o 
  -4   0  12       13.51       17.72      2.25 o 
  -3   0  12       92.78       92.93      3.21 o 
  -2   0  12        1.21        2.59      1.32 o 
  -1   0  12      666.98      690.55     11.46 o 
   0   0  12       27.32       32.61      2.45 o 
   1   0  12      360.83      359.77      6.07 o 
   2   0  12       39.80       47.44      3.59 o 
   3   0  12       16.31       14.08      4.15 o 
  -4   1  12       15.93       19.45      2.44 o 
  -3   1  12       23.69       21.58      2.13 o 
  -2   1  12      112.56      115.04      3.46 o 
  -1   1  12        1.03        3.63      1.94 o 
   0   1  12        6.36        8.81      2.03 o 
   1   1  12        3.98        3.25      1.91 o 
   2   1  12        6.13        4.91      2.57 o 
   3   1  12        0.12        0.45      3.55 o 
  -4   2  12       12.04       13.13      2.52 o 
  -3   2  12        1.02        0.88      1.93 o 
  -2   2  12       84.32       88.56      3.41 o 
  -1   2  12       14.31        9.91      2.39 o 
   0   2  12      294.15      304.33      6.77 o 
   1   2  12        4.73        7.97      2.78 o 
   2   2  12       25.84       28.48      3.72 o 
   3   2  12        3.68        0.46      4.47 o 
  -3   3  12       69.04       65.38      3.48 o 
  -2   3  12      133.14      120.67      5.19 o 
  -1   3  12       68.69       78.46      4.36 o 
   0   3  12        3.00        4.64      5.27 o 
   1   3  12        4.05        7.57      3.54 o 
   2   3  12        5.04        6.36      3.32 o 
  -3   4  12       51.30       50.79      4.07 o 
  -2   4  12       22.94       18.76      5.10 o 
  -1   4  12       62.79       61.08      4.25 o 
   0   4  12      132.65      112.09      7.90 o 
   1   4  12        1.75        6.40      3.76 o 
   2   4  12        4.20        0.75      5.62 o 
  -3   5  12       11.61       10.37      4.08 o 
  -2   5  12       23.53       20.08      4.29 o 
  -1   5  12       46.08       48.87      5.00 o 
   0   5  12        1.81        8.40      3.89 o 
   1   5  12       17.14       16.95      5.98 o 
   2   5  12        2.89        7.90      7.18 o 
  -2   6  12        6.65        7.11      4.25 o 
  -1   6  12        2.59        3.31      3.85 o 
   0   6  12       49.01       59.31     14.48 o 
   1   6  12        6.01        9.12      4.42 o 
  -1   7  12       24.85       21.57      4.91 o 
   0   7  12        5.64       14.83      7.90 o 
   0 -12  13      101.20       98.27      6.92 o 
   1 -12  13        1.08       -2.85      4.05 o 
  -1 -11  13       40.15       42.70      3.34 o 
   0 -11  13       60.95       63.49      4.07 o 
   1 -11  13       56.53       68.23      6.23 o 
   2 -11  13       22.21       21.75      5.23 o 
  -2 -10  13        0.10        1.75      5.74 o 
  -1 -10  13      147.77      134.55      4.62 o 
   0 -10  13        4.83        8.41      2.58 o 
   1 -10  13       77.44       80.08      4.55 o 
   2 -10  13        0.12        1.22      4.00 o 
   3 -10  13        9.30        7.16      5.11 o 
  -2  -9  13       33.09       27.00      3.35 o 
  -1  -9  13      126.83      131.83      4.20 o 
   0  -9  13       26.77       26.25      2.79 o 
   1  -9  13       44.02       54.15      5.91 o 
   2  -9  13        2.05        0.50      3.17 o 
   3  -9  13        9.72        5.93      4.71 o 
  -2  -8  13       92.44       93.81      3.26 o 
  -1  -8  13       99.72      104.40      3.49 o 
   0  -8  13      105.07      107.42      4.19 o 
   1  -8  13       13.76       21.66      2.78 o 
   2  -8  13       36.99       39.28      4.18 o 
   3  -8  13        1.93        1.07      3.56 o 
  -3  -7  13        0.05       -0.88      2.57 o 
  -2  -7  13       24.03       25.51      2.03 o 
  -1  -7  13        0.01        1.49      1.51 o 
   0  -7  13       73.09       73.27      3.45 o 
   1  -7  13       36.89       38.98      3.09 o 
   2  -7  13       34.32       35.98      4.13 o 
   3  -7  13       16.80       22.72      4.11 o 
  -3  -6  13        1.26        0.77      4.38 o 
  -2  -6  13      236.11      229.84      7.34 o 
  -1  -6  13      319.72      297.48      5.35 o 
   0  -6  13      580.64      594.55     12.06 o 
   1  -6  13       59.21       58.95      3.56 o 
   2  -6  13       24.56       25.43      2.99 o 
   3  -6  13        2.27        2.23      3.39 o 
  -3  -5  13      168.28      181.63      9.43 o 
  -2  -5  13        6.69       11.97      2.85 o 
  -1  -5  13      142.36      142.43      2.81 o 
   0  -5  13       13.20       15.68      2.01 o 
   1  -5  13       75.08       78.02      3.87 o 
   2  -5  13       14.16       11.51      2.58 o 
   3  -5  13        0.11        0.16      3.28 o 
  -3  -4  13      130.70      134.09      6.17 o 
  -2  -4  13        0.39        2.57      2.79 o 
  -1  -4  13      379.35      383.68      5.32 o 
   0  -4  13        1.04       -0.60      1.63 o 
   1  -4  13        9.94        9.85      1.99 o 
   2  -4  13       27.25       25.76      3.00 o 
   3  -4  13       11.94        5.42      3.36 o 
  -3  -3  13       35.30       35.19      4.22 o 
  -2  -3  13      149.45      144.34      6.26 o 
  -1  -3  13       59.14       60.68      1.80 o 
   0  -3  13        7.36        4.84      1.58 o 
   1  -3  13       26.35       22.58      2.26 o 
   2  -3  13        0.51       -0.88      2.30 o 
   3  -3  13       11.24       14.20      3.03 o 
  -4  -2  13       33.33       29.27      3.69 o 
  -3  -2  13        8.29        7.95      3.30 o 
  -2  -2  13      117.75      118.72      3.29 o 
  -1  -2  13        7.61        8.25      1.12 o 
   0  -2  13      478.72      463.63      7.14 o 
   1  -2  13      141.65      121.56      4.21 o 
   2  -2  13       28.18       31.78      3.66 o 
   3  -2  13        1.05       -1.29      3.01 o 
  -4  -1  13       28.10       26.78      3.73 o 
  -3  -1  13       10.39       12.31      1.73 o 
  -2  -1  13      186.06      179.67      3.71 o 
  -1  -1  13        0.79        1.87      1.54 o 
   0  -1  13      832.69      842.55     11.25 o 
   1  -1  13       17.41       26.48      2.94 o 
   2  -1  13       41.00       38.38      3.91 o 
   3  -1  13        0.28       -4.66      4.66 o 
  -3   0  13      147.75      134.27      3.79 o 
  -2   0  13       12.22       11.33      1.68 o 
  -1   0  13      330.62      342.82      7.23 o 
   0   0  13       49.09       58.06      3.15 o 
   1   0  13        5.89        1.46      1.86 o 
   2   0  13        3.90        9.99      3.08 o 
   3   0  13        6.60        3.24      3.92 o 
  -3   1  13       28.99       24.74      2.65 o 
  -2   1  13        1.62        1.76      2.04 o 
  -1   1  13       78.33       82.54      4.04 o 
   0   1  13       10.02        3.92      2.01 o 
   1   1  13       89.37       87.21      4.23 o 
   2   1  13        0.00        1.71      3.05 o 
   3   1  13        2.32        4.46      7.18 o 
  -3   2  13       40.32       37.89      3.29 o 
  -2   2  13       76.34       85.78      4.28 o 
  -1   2  13      108.75      104.58      4.82 o 
   0   2  13       70.97       79.26      6.09 o 
   1   2  13       69.38       69.88      6.58 o 
   2   2  13        8.72       20.20      3.74 o 
  -3   3  13        2.71        6.64      2.84 o 
  -2   3  13       68.22       75.33      5.49 o 
  -1   3  13        4.60        2.26      2.57 o 
   0   3  13       19.41       24.37      3.41 o 
   1   3  13        7.60        5.03      5.86 o 
   2   3  13        0.81        2.39      3.46 o 
  -3   4  13        1.72        2.85      3.09 o 
  -2   4  13       10.22        5.40      3.17 o 
  -1   4  13       22.38       29.16      4.08 o 
   0   4  13       98.59       92.44      6.44 o 
   1   4  13        0.56        8.43      5.15 o 
   2   4  13        5.22        4.57      3.83 o 
  -2   5  13        2.55        0.09      3.91 o 
  -1   5  13       38.70       47.92      5.50 o 
   0   5  13        0.22       -0.90      3.94 o 
   1   5  13       20.63       21.81      7.90 o 
  -2   6  13        0.29        4.31      6.70 o 
  -1   6  13        8.00       15.23      4.66 o 
   0   6  13        0.63       -3.94      3.94 o 
   0 -11  14        9.56       12.45      3.67 o 
   1 -11  14       14.92       15.25      4.70 o 
  -1 -10  14       21.66       21.14      2.79 o 
   0 -10  14      138.64      135.86      5.28 o 
   1 -10  14       19.93       18.45      3.21 o 
   2 -10  14        5.80        6.12      4.49 o 
  -2  -9  14       41.59       35.60      2.75 o 
  -1  -9  14       94.44       95.05      3.96 o 
   0  -9  14       90.35       96.19      4.29 o 
   1  -9  14       34.49       35.10      3.43 o 
   2  -9  14       33.77       41.94      4.53 o 
   3  -9  14        0.77       -2.22      4.66 o 
  -2  -8  14        6.81        4.10      2.68 o 
  -1  -8  14      136.34      138.82      4.23 o 
   0  -8  14        0.41        1.86      3.47 o 
   1  -8  14       50.35       49.82      3.65 o 
   2  -8  14        0.10       -0.37      3.09 o 
   3  -8  14        6.94       -2.24      4.60 o 
  -2  -7  14       16.68       14.64      1.78 o 
  -1  -7  14      286.29      281.36      6.88 o 
   0  -7  14      169.60      152.74      4.74 o 
   1  -7  14      173.33      165.49     10.92 o 
   2  -7  14        0.13        6.29      3.17 o 
   3  -7  14        2.31       -1.17      3.72 o 
  -3  -6  14        0.39        1.55      4.46 o 
  -2  -6  14      233.51      233.75     11.73 o 
  -1  -6  14       18.72       18.67      1.74 o 
   0  -6  14      195.70      201.20      5.18 o 
   1  -6  14        6.62        6.46      1.98 o 
   2  -6  14       15.64       20.11      7.33 o 
   3  -6  14        1.64        6.95      3.65 o 
  -3  -5  14      105.77      115.96      8.97 o 
  -2  -5  14      101.39       97.56      5.99 o 
  -1  -5  14        0.40       -1.40      1.40 o 
   0  -5  14       51.80       59.03      3.10 o 
   1  -5  14        4.40        0.63      1.93 o 
   2  -5  14       63.47       63.94      3.92 o 
   3  -5  14        4.30       -1.02      3.31 o 
  -3  -4  14       59.67       61.27      7.42 o 
  -2  -4  14      139.22      139.76      6.61 o 
  -1  -4  14      196.07      194.43      5.03 o 
   0  -4  14      281.15      271.05      5.28 o 
   1  -4  14       57.18       64.83      3.33 o 
   2  -4  14        0.40        3.16      2.96 o 
   3  -4  14       11.52       11.04      3.82 o 
  -3  -3  14       63.97       68.93      7.90 o 
  -2  -3  14        0.20       -0.72      4.55 o 
  -1  -3  14      226.66      229.23      4.26 o 
   0  -3  14        6.20        5.49      1.69 o 
   1  -3  14      121.60      133.95      4.35 o 
   2  -3  14       31.26       27.58      4.24 o 
   3  -3  14       12.77       17.69      3.34 o 
  -3  -2  14       84.52       93.82      9.09 o 
  -2  -2  14       19.03       18.79      1.71 o 
  -1  -2  14       41.87       46.06      2.23 o 
   0  -2  14      146.97      151.11      4.13 o 
   1  -2  14      224.04      200.58      5.23 o 
   2  -2  14       10.67       11.11      3.33 o 
   3  -2  14        2.60        5.37      3.53 o 
  -3  -1  14        0.13        0.68      1.69 o 
  -2  -1  14      156.23      152.74      4.02 o 
  -1  -1  14        9.43        9.49      1.78 o 
   0  -1  14       61.46       71.91      3.22 o 
   1  -1  14       11.82       11.07      2.23 o 
   2  -1  14        1.29        3.53      3.11 o 
   3  -1  14        6.62        6.23      3.78 o 
  -3   0  14       33.29       30.40      2.51 o 
  -2   0  14       58.72       62.52      3.45 o 
  -1   0  14        1.15       -0.96      1.89 o 
   0   0  14      102.67      105.11      3.91 o 
   1   0  14        0.04        2.15      2.29 o 
   2   0  14        0.30       -0.17      3.08 o 
   3   0  14        0.13        0.80      9.21 o 
  -3   1  14       25.86       30.04      4.09 o 
  -2   1  14       94.79       95.28      4.38 o 
  -1   1  14        7.19       14.24      2.67 o 
   0   1  14       67.76       63.78      3.60 o 
   1   1  14        0.27        2.84      2.94 o 
   2   1  14       79.84       64.81      5.05 o 
  -3   2  14       15.15       10.20      2.87 o 
  -2   2  14        0.23        3.10      2.53 o 
  -1   2  14       39.53       43.20      4.60 o 
   0   2  14       23.72       25.24      3.41 o 
   1   2  14       24.64       28.27      4.77 o 
   2   2  14       13.43       16.70      3.95 o 
  -3   3  14       11.11       11.94      3.22 o 
  -2   3  14        4.36        6.48      3.03 o 
  -1   3  14       27.38       25.49      4.07 o 
   0   3  14        2.92        3.01      8.38 o 
   1   3  14       42.52       44.43      7.78 o 
   2   3  14        0.46       -1.70      3.78 o 
  -2   4  14       14.65       16.44      4.19 o 
  -1   4  14        0.31        0.91      4.55 o 
   0   4  14       41.87       46.40      5.58 o 
   1   4  14        0.09       -3.76      3.76 o 
  -1   5  14       13.29        2.47      3.94 o 
   0   5  14        0.58       -0.65      3.95 o 
   1 -11  15       41.87       40.92      8.38 o 
  -1 -10  15        7.00        8.29      2.55 o 
   0 -10  15       71.65       68.51      4.13 o 
   1 -10  15       25.54       27.59      4.07 o 
   2 -10  15        4.79        8.46      4.77 o 
  -1  -9  15       16.40       13.87      2.48 o 
   0  -9  15      108.38      115.96      4.79 o 
   1  -9  15       11.67        8.94      3.94 o 
   2  -9  15       28.35       24.31      5.12 o 
  -2  -8  15       26.52       18.80      2.39 o 
  -1  -8  15       60.64       54.35      2.96 o 
   0  -8  15       55.05       65.19      3.66 o 
   1  -8  15       18.52       16.51      3.45 o 
   2  -8  15        7.51        8.54      4.02 o 
  -2  -7  15        0.78       -0.72      2.31 o 
  -1  -7  15       89.76       97.97      3.62 o 
   0  -7  15        0.96        1.92      2.06 o 
   1  -7  15       96.79       92.51      4.84 o 
   2  -7  15        9.16        4.04      3.37 o 
   3  -7  15       22.40       31.17      5.92 o 
  -2  -6  15       28.50       35.42      6.70 o 
  -1  -6  15       47.01       48.42      2.61 o 
   0  -6  15       18.93       22.27      3.39 o 
   1  -6  15        5.23        4.24      2.12 o 
   2  -6  15        6.89       14.08      5.31 o 
   3  -6  15        5.42        6.94      3.98 o 
  -2  -5  15      142.45      148.14     11.25 o 
  -1  -5  15      263.56      253.98      5.19 o 
   0  -5  15       94.52       92.91      3.89 o 
   1  -5  15       50.35       49.30      3.14 o 
   2  -5  15       42.52       48.18      4.18 o 
   3  -5  15        0.37       -1.55      3.68 o 
  -2  -4  15       86.72       86.88      8.86 o 
  -1  -4  15       25.28       25.35      1.99 o 
   0  -4  15       65.45       70.03      3.14 o 
   1  -4  15        4.46        4.59      2.18 o 
   2  -4  15        0.32       -3.60      5.59 o 
   3  -4  15        1.32        1.18      3.83 o 
  -3  -3  15       14.45       22.98      5.98 o 
  -2  -3  15      100.10      102.21      3.45 o 
  -1  -3  15       10.24       16.86      2.52 o 
   0  -3  15       19.91       25.16      2.24 o 
   1  -3  15      105.01      121.20      4.40 o 
   2  -3  15        5.39        7.67      3.23 o 
   3  -3  15        0.62        8.83      3.22 o 
  -3  -2  15       40.42       37.10      6.70 o 
  -2  -2  15        9.75        9.86      2.88 o 
  -1  -2  15       25.08       22.74      2.01 o 
   0  -2  15       30.20       30.26      2.46 o 
   1  -2  15        0.57        2.57      2.94 o 
   2  -2  15       26.25       23.87      3.84 o 
   3  -2  15        1.29       -3.43      3.43 o 
  -3  -1  15        2.53        0.73      2.02 o 
  -2  -1  15       19.22       22.87      2.56 o 
  -1  -1  15      139.95      139.99      5.89 o 
   0  -1  15       54.02       44.22      2.86 o 
   1  -1  15       95.96       93.23      4.57 o 
   2  -1  15       15.18       13.66      6.54 o 
  -3   0  15       36.17       35.79      2.85 o 
  -2   0  15       63.73       69.12      3.72 o 
  -1   0  15      174.41      174.17      4.96 o 
   0   0  15        4.55       14.11      2.26 o 
   1   0  15       34.99       33.02      3.80 o 
   2   0  15        6.83        5.28      3.49 o 
  -3   1  15        0.08        2.82      2.44 o 
  -2   1  15       94.95      101.33      4.69 o 
  -1   1  15        1.96        4.59      2.56 o 
   0   1  15       35.72       38.30      4.79 o 
   1   1  15       65.46       70.24      9.17 o 
   2   1  15        0.57        4.43      4.03 o 
  -2   2  15        2.53        3.35      2.78 o 
  -1   2  15        0.20       -0.43      2.67 o 
   0   2  15        5.38        6.95      3.23 o 
   1   2  15        3.56        4.20      3.41 o 
  -2   3  15       25.61       25.15      4.31 o 
  -1   3  15       71.89       81.88      6.04 o 
   0   3  15        9.57        7.67      4.14 o 
   1   3  15       16.32       22.39      5.04 o 
  -1   4  15        2.82       -0.75      7.54 o 
   0   4  15        6.15       -3.48      3.95 o 
   0 -10  16        2.74        1.92      3.67 o 
   1 -10  16       28.42       30.76      5.00 o 
  -1  -9  16       33.08       33.69      3.16 o 
   0  -9  16       33.63       27.90      3.92 o 
   1  -9  16       13.52       18.05      3.62 o 
   2  -9  16       26.10       29.26      6.46 o 
  -1  -8  16        3.51        7.83      2.09 o 
   0  -8  16       40.11       49.18      3.48 o 
   1  -8  16       21.50       23.24      3.22 o 
   2  -8  16        0.41       -2.96      4.07 o 
  -2  -7  16       39.56       33.85      3.66 o 
  -1  -7  16        7.40        3.66      1.60 o 
   0  -7  16       48.32       53.26      3.65 o 
   1  -7  16       18.89       19.89      3.05 o 
   2  -7  16        1.17        2.29      4.12 o 
  -2  -6  16       53.98       70.60      8.86 o 
  -1  -6  16      105.71      115.13      4.59 o 
   0  -6  16      127.25      117.41      4.59 o 
   1  -6  16       15.50       18.79      2.40 o 
   2  -6  16        1.45        1.48      3.40 o 
  -2  -5  16       81.00       78.50      8.62 o 
  -1  -5  16      152.18      153.89      3.88 o 
   0  -5  16       12.20       14.07      2.22 o 
   1  -5  16        1.86        4.12      2.32 o 
   2  -5  16       12.71       10.60      3.00 o 
  -2  -4  16       15.60       18.58      2.17 o 
  -1  -4  16       30.56       32.06      2.68 o 
   0  -4  16        7.21        7.41      2.06 o 
   1  -4  16       76.12       71.75      4.26 o 
   2  -4  16        2.31        0.61      3.29 o 
  -2  -3  16       58.18       57.70      2.57 o 
  -1  -3  16       74.43       75.94      3.03 o 
   0  -3  16       23.45       27.76      2.75 o 
   1  -3  16        1.46        0.33      2.43 o 
   2  -3  16       11.83        8.33      3.58 o 
  -2  -2  16       54.55       54.63      2.49 o 
  -1  -2  16       15.22       19.92      2.18 o 
   0  -2  16       92.54       98.34      3.95 o 
   1  -2  16        0.26        1.66      2.53 o 
   2  -2  16       18.42       17.30      3.95 o 
  -2  -1  16        7.05        4.25      2.05 o 
  -1  -1  16      180.68      190.17      4.84 o 
   0  -1  16       72.53       66.85      3.98 o 
   1  -1  16        0.32       -0.35      6.74 o 
   2  -1  16        1.48        2.68      3.53 o 
  -2   0  16       10.06        7.63      2.55 o 
  -1   0  16       75.91       82.44      3.72 o 
   0   0  16        8.43       15.04      2.87 o 
   1   0  16       26.44       30.05      4.22 o 
   2   0  16        4.08       -1.25      3.55 o 
  -2   1  16       23.07       27.78      3.45 o 
  -1   1  16        0.69        0.96      2.38 o 
   0   1  16        2.24       -2.45      2.58 o 
   1   1  16        1.12       -0.12      3.25 o 
  -2   2  16        6.02       12.19      3.20 o 
  -1   2  16       34.57       31.65      4.37 o 
   0   2  16       27.73       31.50      5.06 o 
   1   2  16        5.65       11.22      4.60 o 
  -1   3  16       15.74       17.71      4.42 o 
   0   3  16        9.09        8.04      4.54 o 
   0  -9  17        0.01        3.75      2.95 o 
   1  -9  17        6.59        5.06      8.02 o 
  -1  -8  17       53.91       52.14      3.43 o 
   0  -8  17       19.81       18.05      4.54 o 
   1  -8  17       54.44       52.12      4.67 o 
  -1  -7  17        3.84        7.08      1.82 o 
   0  -7  17       29.15       35.35      2.79 o 
   1  -7  17       10.46        8.04      3.16 o 
   2  -7  17        0.63       11.81      4.94 o 
  -2  -6  17       40.98       39.01      7.66 o 
  -1  -6  17       17.00       17.08      2.06 o 
   0  -6  17       95.63      104.95      4.12 o 
   1  -6  17        0.32        0.40      2.99 o 
   2  -6  17       11.14       16.41      4.87 o 
  -2  -5  17        7.27        1.68      5.50 o 
  -1  -5  17       42.95       41.58      2.54 o 
   0  -5  17       12.67        9.36      2.28 o 
   1  -5  17       36.40       41.76      3.72 o 
   2  -5  17        5.89        2.12      3.37 o 
  -2  -4  17       29.07       26.42      2.93 o 
  -1  -4  17       33.07       33.86      2.40 o 
   0  -4  17       10.20        7.16      2.22 o 
   1  -4  17       28.02       31.68      3.44 o 
   2  -4  17       10.66        7.60      4.42 o 
  -2  -3  17       55.50       53.04      3.80 o 
  -1  -3  17       48.78       46.44      2.77 o 
   0  -3  17        6.15        7.21      2.27 o 
   1  -3  17        1.51        2.23      2.66 o 
   2  -3  17       19.50       25.57      5.31 o 
  -2  -2  17       11.23       12.96      2.04 o 
  -1  -2  17        3.77        1.85      1.96 o 
   0  -2  17       86.65       97.42      4.14 o 
   1  -2  17        3.40        4.70      3.31 o 
   2  -2  17        0.25       -3.43      4.43 o 
  -2  -1  17        0.86       -0.02      2.93 o 
  -1  -1  17       37.45       38.44      2.92 o 
   0  -1  17       11.66       11.08      2.81 o 
   1  -1  17        1.63        1.64      4.79 o 
  -2   0  17       11.32        9.85      2.81 o 
  -1   0  17        0.26        0.15      2.90 o 
   0   0  17        8.62       10.31      3.25 o 
   1   0  17        0.52        0.77      4.25 o 
  -1   1  17       16.86       20.43      3.47 o 
   0   1  17       15.54        8.35      9.45 o 
   0  -7  18        2.31        3.23      2.13 o 
   1  -7  18        5.38        6.31      3.45 o 
  -1  -6  18        6.81        5.16      2.52 o 
   0  -6  18       23.66       26.17      3.03 o 
   1  -6  18        3.83        1.28      3.26 o 
  -1  -5  18       21.31       24.95      2.53 o 
   0  -5  18       11.46       10.96      3.11 o 
   1  -5  18        0.70       -0.47      3.11 o 
  -1  -4  18       41.58       44.44      2.99 o 
   0  -4  18        3.21        3.36      2.50 o 
   1  -4  18        0.50        1.27      4.02 o 
  -1  -3  18        5.65        5.41      2.19 o 
   0  -3  18       41.12       47.58      4.05 o 
   1  -3  18        0.74        0.35      4.43 o 
  -1  -2  18        1.78        2.87      2.27 o 
   0  -2  18        7.77        8.39      3.08 o 
   1  -2  18        9.46        6.62      4.29 o 
  -1  -1  18       15.07        9.65      2.62 o 
   0  -1  18        5.09        7.37      4.45 o 
                                                 
